# Supplementary material for: Crystal structure and Hirshfeld surface analysis of the new cyclo­diphosphazane [EtNP(S)NMe2]2
Source: Acta Crystallogr E Crystallogr Commun. 2017 Apr 11;73(Pt 5):682–6. doi: 10.1107/S2056989017005187 (PMC5418783; doi:10.1107/S2056989017005187)
Supplement: Supplementary file 1 [file e-73-00682-sup1.cif]

##############################################################################
#                                                                            #
# This CIF contains the data in a paper accepted for publication in          #
# Acta Crystallographica Section E. It conforms to the requirements of       #
# Notes for Authors for Acta Crystallographica Section E, and has been       #
# peer reviewed under the auspices of the IUCr Commission on Journals.       #
#                                                                            #
# Full details of the Crystallographic Information File format               #
# are given in the paper "The Crystallographic Information File (CIF):       #
# a New Standard Archive File for Crystallography" by S. R. Hall, F. H.      #
# Allen and I. D. Brown [Acta Cryst. (1991), A47, 655-685].                  #
#                                                                            #
# The current version of the core CIF dictionary is obtainable from          #
# ftp://ftp.iucr.org/pub/cif_core.dic.                                       #
#                                                                            #
# Software is freely available for graphical display of the structure(s)     #
# in this CIF. For information consult the CIF software page                 #
# http://www.iucr.org/resources/cif/software.                                #
#                                                                            #
# This file may be used for bona fide research purposes within the           #
# scientific community so long as proper attribution is given to the journal # 
# article from which it was obtained.                                        #
#                                                                            #
##############################################################################
data_I
_database_code_depnum_ccdc_archive 'CCDC 1015789'
_audit_creation_method     'SHELXL-2014/7'
_journal_date_recd_electronic     2017-02-28
_journal_date_accepted     2017-04-04
_journal_name_full     'Acta Crystallographica, Section E'
_journal_year     2017
_journal_volume     73
_journal_issue      5
_journal_page_first     682
_journal_page_last     686
_journal_paper_category     GO
_journal_paper_doi     10.1107/S2056989017005187
_journal_coeditor_code     PK2598
_publ_contact_author_name     'Chebbi, Hammouda'
_publ_contact_author_address
;
University of Tunis El Manar, Faculty of Sciences of Tunis,
Laboratory of Materials, Crystal Chemistry and Applied Thermodynamics,
2092 El Manar II,
Tunis, Tunisia.
;
_publ_contact_author_email     chebhamouda@yahoo.fr
_publ_contact_author_fax     '216 (71) 88 50 08'
_publ_contact_author_phone     '216 (98) 67 60 44'
_publ_section_title
;
Crystal structure and Hirshfeld surface analysis of the new cyclodiphosphazane
[EtNP(S)NMe~2~]~2~
;
_publ_section_title_footnote     .
loop_
    _publ_author_name
    _publ_author_footnote
    _publ_author_address
    'Issaoui, Chokri' .
;
University of Tunis El Manar, Faculty of Sciences of Tunis
Laboratory of Materials, Crystal Chemistry and Applied Thermodynamics
2092 El Manar II,Tunis
Tunisia
;
    'Chebbi, Hammouda' .
;
University of Tunis El Manar, Faculty of Sciences of Tunis
Laboratory of Materials, Crystal Chemistry and Applied Thermodynamics
2092 El Manar II,Tunis
Tunisia
Preparatory Institute for Engineering Studies of Tunis
Street Jawaher Lel Nehru
1089 Montfleury, Tunis
Tunisia
;
    'Alouani, Khaled' .
;
University of Tunis El Manar, Faculty of Sciences of Tunis
Laboratory of Electrochemistry,
2092 El Manar II,Tunis
Tunisia
;
    'Guesmi, Abderrahmen' .
;
University of Tunis El Manar, Faculty of Sciences of Tunis
Laboratory of Materials, Crystal Chemistry and Applied Thermodynamics
2092 El Manar II,Tunis
Tunisia
;
_publ_section_synopsis
;
A new cyclodiphosphazane, [EtNP(S)NMe~2~]~2~, was synthesized and characterized
by NMR and EDX spectroscopy and single-crystal XRD. The stability of the
structure is ensured only by van der Waals interactions and the their
prevalence is confirmed by an analysis of the three-dimensional Hirshfeld
surface (HS) and two-dimensional fingerprint plots (FP).
;
_chemical_name_systematic
;\
2,4-Bis(dimethylamino)-1,3-diethyl-1,3,2\l^5^,4\l^5^-diazadiphosphetidine-\
2,4-dithione
;
_chemical_name_common
;
2,4-Bis(dimethylamino)-1,3-diethylcyclodiphosphazane-2,4-dithione
;
_chemical_formula_moiety     'C8 H22 N4 P2 S2'
_chemical_formula_sum     'C8 H22 N4 P2 S2'
_chemical_formula_iupac     'C8 H22 N4 P2 S2'
_chemical_formula_weight     300.35
_chemical_melting_point     ?
_shelx_space_group_comment
;
The symmetry employed for this shelxl refinement is uniquely defined
by the following loop, which should always be used as a source of
symmetry information in preference to the above space-group names.
They are only intended as comments.
;
_space_group_crystal_system     monoclinic
_space_group_name_H-M_alt     'P 21/c'
_space_group_name_Hall     '-P 2ybc'
loop_
    _space_group_symop_operation_xyz
    'x, y, z'
    '-x, y+1/2, -z+1/2'
    '-x, -y, -z'
    'x, -y-1/2, z-1/2'
_cell_length_a     7.1975(10)
_cell_length_b     11.448(2)
_cell_length_c     9.645(2)
_cell_angle_alpha     90
_cell_angle_beta     96.39(3)
_cell_angle_gamma     90
_cell_volume     789.8(2)
_cell_formula_units_Z     2
_cell_measurement_reflns_used     25
_cell_measurement_theta_min     10
_cell_measurement_theta_max     15
_cell_measurement_temperature     293(2)
_exptl_crystal_description     prism
_exptl_crystal_colour     yellow
_exptl_crystal_size_max     0.40
_exptl_crystal_size_mid     0.40
_exptl_crystal_size_min     0.30
_exptl_crystal_density_diffrn     1.263
_exptl_crystal_density_meas     ?
_exptl_crystal_density_method     'not measured'
_exptl_crystal_F_000     320
_exptl_absorpt_coefficient_mu     0.524
_exptl_absorpt_correction_type     psi-scan
_exptl_absorpt_process_details
;
(North <i>et al.</i>,1968)
;
_shelx_estimated_absorpt_T_min     ?
_shelx_estimated_absorpt_T_max     ?
_exptl_absorpt_correction_T_min     0.9994
_exptl_absorpt_correction_T_max     0.9997
_exptl_special_details     ?
_diffrn_ambient_temperature     293(2)
_diffrn_radiation_type     MoK\a
_diffrn_radiation_wavelength     0.71073
_diffrn_radiation_monochromator     graphite
_diffrn_measurement_device_type     'Enraf--Nonius CAD-4'
_diffrn_measurement_method     \w/2\q
_diffrn_detector_area_resol_mean     ?
_diffrn_reflns_number     3150
_diffrn_reflns_av_R_equivalents     0.0158
_diffrn_reflns_theta_min     2.772
_diffrn_reflns_theta_max     26.971
_diffrn_reflns_theta_full     25.242
_diffrn_measured_fraction_theta_max     1.000
_diffrn_measured_fraction_theta_full     0.999
_diffrn_reflns_limit_h_min     -9
_diffrn_reflns_limit_h_max     4
_diffrn_reflns_limit_k_min     -1
_diffrn_reflns_limit_k_max     14
_diffrn_reflns_limit_l_min     -12
_diffrn_reflns_limit_l_max     12
_diffrn_standards_number     2
_diffrn_standards_interval_count     120
_diffrn_standards_decay_%     1
loop_
    _diffrn_standard_refln_index_h
    _diffrn_standard_refln_index_k
    _diffrn_standard_refln_index_l
    -4 -3 -2
    -4 -2 -3
_refine_special_details     ?
_reflns_number_total     1724
_reflns_number_gt     1463
_reflns_threshold_expression     'I > 2\s(I)'
_refine_ls_structure_factor_coef     Fsqd
_refine_ls_matrix_type     full
_refine_ls_R_factor_all     0.0479
_refine_ls_R_factor_gt     0.0405
_refine_ls_wR_factor_gt     0.1194
_refine_ls_wR_factor_ref     0.1267
_refine_ls_goodness_of_fit_ref     1.084
_refine_ls_restrained_S_all     1.084
_refine_ls_number_reflns     1724
_refine_ls_number_parameters     76
_refine_ls_number_restraints     0
_refine_ls_hydrogen_treatment     constr
_refine_ls_weighting_scheme     calc
_refine_ls_weighting_details
              'w=1/[\s^2^(Fo^2^)+(0.0779P)^2^+0.1315P] where P=(Fo^2^+2Fc^2^)/3'
_atom_sites_solution_hydrogens     geom
_atom_sites_solution_primary     ?
_atom_sites_solution_secondary     ?
_refine_ls_shift/su_max     0.000
_refine_ls_shift/su_mean     0.000
_refine_diff_density_max     0.278
_refine_diff_density_min     -0.266
_refine_ls_extinction_method     none
_refine_ls_extinction_coef     .
loop_
    _atom_type_symbol
    _atom_type_description
    _atom_type_scat_dispersion_real
    _atom_type_scat_dispersion_imag
    _atom_type_scat_source
    'C' 'C' 0.0033 0.0016
                         'International Tables Vol C Tables 4.2.6.8 and 6.1.1.4'
    'H' 'H' 0.0000 0.0000
                         'International Tables Vol C Tables 4.2.6.8 and 6.1.1.4'
    'N' 'N' 0.0061 0.0033
                         'International Tables Vol C Tables 4.2.6.8 and 6.1.1.4'
    'P' 'P' 0.1023 0.0942
                         'International Tables Vol C Tables 4.2.6.8 and 6.1.1.4'
    'S' 'S' 0.1246 0.1234
                         'International Tables Vol C Tables 4.2.6.8 and 6.1.1.4'
_computing_data_collection
;
CAD-4 EXPRESS (Duisenberg, 1992; Mac\'i\<cek & Yordanov, 1992)
;
_computing_cell_refinement
;
CAD-4 EXPRESS (Duisenberg, 1992; Mac\'i\<cek & Yordanov, 1992)
;
_computing_data_reduction
;
XCAD4 (Harms & Wocadlo, 1995)
;
_computing_structure_solution
;
SHELXS97 (Sheldrick, 2008)
;
_computing_structure_refinement
;
<i>SHELXL2014/7</i> (Sheldrick, 2015)
;
_computing_molecular_graphics
;
Mercury (Macrae <i>et al.</i>,  2006)
;
_computing_publication_material
;
WinGX (Farrugia, 2012) and publCIF (Westrip, 2010)
;
loop_
    _atom_site_type_symbol
    _atom_site_label
    _atom_site_fract_x
    _atom_site_fract_y
    _atom_site_fract_z
    _atom_site_U_iso_or_equiv
    _atom_site_adp_type
    _atom_site_calc_flag
    _atom_site_occupancy
    _atom_site_disorder_assembly
    _atom_site_disorder_group
    P P1 0.50835(7) 0.50319(4) 0.13083(5) 0.0515(2) Uani d 1 . .
    S S1 0.33563(10) 0.44283(7) 0.25236(6) 0.0790(3) Uani d 1 . .
    N N1 0.4319(2) 0.58738(14) -0.00532(16) 0.0535(4) Uani d 1 . .
    N N2 0.6900(3) 0.56638(18) 0.21583(18) 0.0670(5) Uani d 1 . .
    C C1 0.7415(5) 0.5568(3) 0.3657(3) 0.0952(9) Uani d 1 . .
    H H1A 0.8411 0.5013 0.3838 0.143 Uiso calc 1 . .
    H H1B 0.6352 0.5313 0.4096 0.143 Uiso calc 1 . .
    H H1C 0.7821 0.6316 0.4024 0.143 Uiso calc 1 . .
    C C2 0.8350(4) 0.6172(3) 0.1411(3) 0.0814(7) Uani d 1 . .
    H H2A 0.8611 0.6952 0.1740 0.122 Uiso calc 1 . .
    H H2B 0.7932 0.6190 0.0431 0.122 Uiso calc 1 . .
    H H2C 0.9465 0.5708 0.1569 0.122 Uiso calc 1 . .
    C C3 0.3911(4) 0.7123(2) -0.0151(3) 0.0779(7) Uani d 1 . .
    H H3A 0.4058 0.7454 0.0781 0.093 Uiso calc 1 . .
    H H3B 0.4816 0.7496 -0.0679 0.093 Uiso calc 1 . .
    C C4 0.2046(5) 0.7387(3) -0.0806(5) 0.1204(13) Uani d 1 . .
    H H4A 0.1842 0.7000 -0.1692 0.181 Uiso calc 1 . .
    H H4B 0.1921 0.8216 -0.0940 0.181 Uiso calc 1 . .
    H H4C 0.1139 0.7121 -0.0218 0.181 Uiso calc 1 . .
loop_
    _atom_site_aniso_label
    _atom_site_aniso_U_11
    _atom_site_aniso_U_22
    _atom_site_aniso_U_33
    _atom_site_aniso_U_12
    _atom_site_aniso_U_13
    _atom_site_aniso_U_23
    P1 0.0546(3) 0.0576(3) 0.0405(3) 0.0050(2) -0.0029(2) 0.00125(18)
    S1 0.0763(4) 0.1040(5) 0.0580(4) -0.0017(3) 0.0128(3) 0.0143(3)
    N1 0.0607(9) 0.0518(8) 0.0455(8) 0.0091(7) -0.0047(6) 0.0007(6)
    N2 0.0686(11) 0.0823(12) 0.0463(8) -0.0038(9) -0.0108(8) -0.0049(8)
    C1 0.099(2) 0.130(2) 0.0502(12) -0.0017(18) -0.0202(13) -0.0108(14)
    C2 0.0660(13) 0.0974(18) 0.0771(15) -0.0159(13) -0.0078(11) -0.0025(14)
    C3 0.0919(17) 0.0540(11) 0.0833(15) 0.0127(11) -0.0097(13) -0.0028(11)
    C4 0.091(2) 0.087(2) 0.178(4) 0.0302(17) -0.007(2) 0.038(2)
_geom_special_details
;
 All esds (except the esd in the dihedral angle between two l.s. planes)
 are estimated using the full covariance matrix.  The cell esds are taken
 into account individually in the estimation of esds in distances, angles
 and torsion angles; correlations between esds in cell parameters are only
 used when they are defined by crystal symmetry.  An approximate (isotropic)
 treatment of cell esds is used for estimating esds involving l.s. planes.
;
loop_
    _geom_bond_atom_site_label_1
    _geom_bond_atom_site_label_2
    _geom_bond_site_symmetry_2
    _geom_bond_distance
    _geom_bond_publ_flag
    P1 N2 . 1.6325(19) ?
    P1 N1 . 1.6719(16) ?
    P1 N1 3_665 1.6856(17) ?
    P1 S1 . 1.9291(9) ?
    P1 P1 3_665 2.5143(10) ?
    N1 C3 . 1.460(3) ?
    N1 P1 3_665 1.6857(17) ?
    N2 C2 . 1.455(3) ?
    N2 C1 . 1.456(3) ?
    C1 H1A . 0.9600 ?
    C1 H1B . 0.9600 ?
    C1 H1C . 0.9600 ?
    C2 H2A . 0.9600 ?
    C2 H2B . 0.9600 ?
    C2 H2C . 0.9600 ?
    C3 C4 . 1.450(4) ?
    C3 H3A . 0.9700 ?
    C3 H3B . 0.9700 ?
    C4 H4A . 0.9600 ?
    C4 H4B . 0.9600 ?
    C4 H4C . 0.9600 ?
loop_
    _geom_angle_atom_site_label_1
    _geom_angle_atom_site_label_2
    _geom_angle_atom_site_label_3
    _geom_angle_site_symmetry_1
    _geom_angle_site_symmetry_3
    _geom_angle
    _geom_angle_publ_flag
    N2 P1 N1 . . 108.31(10) ?
    N2 P1 N1 . 3_665 112.28(10) ?
    N1 P1 N1 . 3_665 83.02(8) ?
    N2 P1 S1 . . 112.81(8) ?
    N1 P1 S1 . . 120.38(7) ?
    N1 P1 S1 3_665 . 116.69(7) ?
    N2 P1 P1 . 3_665 117.58(8) ?
    S1 P1 P1 . 3_665 129.60(4) ?
    C3 N1 P1 . . 131.38(16) ?
    C3 N1 P1 . 3_665 128.43(17) ?
    P1 N1 P1 . 3_665 96.98(8) ?
    C2 N2 C1 . . 113.9(2) ?
    C2 N2 P1 . . 120.47(15) ?
    C1 N2 P1 . . 124.5(2) ?
    N2 C1 H1A . . 109.5 ?
    N2 C1 H1B . . 109.5 ?
    H1A C1 H1B . . 109.5 ?
    N2 C1 H1C . . 109.5 ?
    H1A C1 H1C . . 109.5 ?
    H1B C1 H1C . . 109.5 ?
    N2 C2 H2A . . 109.5 ?
    N2 C2 H2B . . 109.5 ?
    H2A C2 H2B . . 109.5 ?
    N2 C2 H2C . . 109.5 ?
    H2A C2 H2C . . 109.5 ?
    H2B C2 H2C . . 109.5 ?
    C4 C3 N1 . . 113.7(2) ?
    C4 C3 H3A . . 108.8 ?
    N1 C3 H3A . . 108.8 ?
    C4 C3 H3B . . 108.8 ?
    N1 C3 H3B . . 108.8 ?
    H3A C3 H3B . . 107.7 ?
    C3 C4 H4A . . 109.5 ?
    C3 C4 H4B . . 109.5 ?
    H4A C4 H4B . . 109.5 ?
    C3 C4 H4C . . 109.5 ?
    H4A C4 H4C . . 109.5 ?
    H4B C4 H4C . . 109.5 ?
_shelx_hkl_file
;
  -9  -1   0 15.6192 13.0237   1-0.39535-0.49894-0.77714 0.71497 0.44255-0.54216
  -9  -1   1 145.728 10.5956   1-0.35134-0.53469-0.79359 0.73143 0.45451-0.47998
  -9  -1   2 10.7445  13.638   1-0.31177-0.56600-0.80496 0.74280 0.46692-0.41823
  -9  -1   3 47.1917 15.8926   1-0.27640-0.59311-0.81197 0.74983 0.48008-0.35724
  -9   0   3-7.23004 15.1945   1-0.32228-0.54723-0.76836 0.76830 0.51358-0.39073
  -9   0   2  133.92  10.256   1-0.35996-0.51780-0.75813 0.75806 0.50024-0.45155
  -9   0   1-13.6617 13.3482   1-0.40157-0.48446-0.74317 0.74309 0.48712-0.51258
  -9   0   0 38.3642 14.3616   1-0.44714-0.44714-0.72282 0.72273 0.47378-0.57339
  -9   0  -1 11.6129 12.5408   1-0.49658-0.40596-0.69636 0.69627 0.45961-0.63337
  -9   1   0 1.80855 13.3311   1-0.49549-0.39879-0.66545 0.72744 0.49960-0.59920
  -9   1   1 164.816 13.7217   1-0.44927-0.43675-0.68924 0.75124 0.51483-0.54028
  -9   1   2 6.57319 14.4778   1-0.40643-0.47133-0.70753 0.76955 0.52922-0.48052
  -9   1   3 34.4503 15.6326   1-0.36709-0.50241-0.72088 0.78291 0.54328-0.42043
  -9   2   3 42.9312 6.76895   1-0.41015-0.45934-0.67017 0.79428 0.56902-0.44616
  -9   2   2 131.457 11.2749   1-0.45049-0.42726-0.65395 0.77805 0.55381-0.50510
  -9   2   1 29.0329 14.1334   1-0.49383-0.39219-0.63272 0.75681 0.53776-0.56320
  -9   2   0 41.2914 5.90695   1-0.53990-0.35437-0.60608 0.73016 0.52032-0.61992
  -8   7   2 23.9095 16.1388   1-0.59444-0.18391-0.36789 0.80241 0.64438-0.58457
  -8   7   1 476.253 26.0865   1-0.63686-0.14976-0.33509 0.76961 0.61909-0.63343
  -8   7   0 110.566 7.81644   1-0.67923-0.11564-0.29819 0.73270 0.59079-0.67928
  -8   6  -2 35.2096 14.7865   1-0.74143-0.06997-0.27354 0.64595 0.52636-0.76316
  -8   6  -1 142.827 14.0141   1-0.69795-0.10519-0.31868 0.69110 0.55960-0.72225
  -8   6   0 659.313 25.9016   1-0.65338-0.14150-0.35997 0.73239 0.58905-0.67754
  -8   6   1-30.9208 15.9881   1-0.60852-0.17810-0.39691 0.76935 0.61507-0.62942
  -8   6   2  27.472 15.9968   1-0.56410-0.21426-0.42922 0.80166 0.63814-0.57834
  -8   6   3-2.96258 14.0089   1-0.52075-0.24936-0.45675 0.82920 0.65874-0.52479
  -8   6   4 45.4981  15.335   1-0.47897-0.28287-0.47950 0.85196 0.67735-0.46925
  -8   5   5 66.6987 6.42455   1-0.40284-0.35075-0.55405 0.86443 0.67909-0.39684
  -8   5   4 27.3818 15.0237   1-0.44280-0.31905-0.53788 0.84825 0.66356-0.45546
  -8   5   3 46.7115 6.25381   1-0.48523-0.28488-0.51686 0.82723 0.64682-0.51287
  -8   5   2  98.927 7.04458   1-0.52978-0.24859-0.49079 0.80114 0.62838-0.56858
  -8   5   1 781.808 26.6195   1-0.57599-0.21064-0.45950 0.76985 0.60771-0.62207
  -8   5   0 151.404 11.3113   1-0.62323-0.17166-0.42302 0.73336 0.58423-0.67274
  -8   5  -1 70.9564 6.82591   1-0.67073-0.13241-0.38153 0.69186 0.55737-0.72003
  -8   5  -2 43.4725 6.02058   1-0.71762-0.09379-0.33544 0.64576 0.52660-0.76341
  -8   5  -3 190.707 13.1576   1-0.76292-0.05674-0.28540 0.59571 0.49150-0.80246
  -8   4  -3-27.4642 14.9381   1-0.73845-0.08122-0.34807 0.59630 0.49169-0.80265
  -8   4  -2 140.019 10.0482   1-0.68914-0.12227-0.39948 0.64772 0.52405-0.76087
  -8   4  -1 22.2111 13.5104   1-0.63876-0.16440-0.44601 0.69426 0.55190-0.71456
  -8   4   0 618.749 23.8864   1-0.58840-0.20650-0.48710 0.73536 0.57582-0.66433
  -8   4   1 31.7755 14.1368   1-0.53901-0.24763-0.52248 0.77075 0.59651-0.61087
  -8   4   2 221.041 17.6205   1-0.49136-0.28702-0.55213 0.80040 0.61465-0.55486
  -8   4   3-17.5439 13.9991   1-0.44603-0.32409-0.57620 0.82448 0.63091-0.49697
  -8   4   4 313.045 20.4114   1-0.40342-0.35844-0.59499 0.84328 0.64587-0.43778
  -8   4   5-6.98249 14.6049   1-0.36377-0.38983-0.60885 0.85715 0.66002-0.37778
  -8   4   6-1.82407  12.941   1-0.32722-0.41812-0.61818 0.86649 0.67375-0.31736
  -8   3   6 73.5218 6.77189   1-0.28693-0.45841-0.66824 0.85447 0.65011-0.29372
  -8   3   5 464.387  23.911   1-0.32227-0.43133-0.66144 0.84765 0.63708-0.35485
  -8   3   4 83.0454 7.03748   1-0.36106-0.40080-0.65022 0.83643 0.62406-0.41597
  -8   3   3-3.72331 13.4034   1-0.40329-0.36683-0.63411 0.82031 0.61069-0.47675
  -8   3   2 28.8336 13.1062   1-0.44883-0.32955-0.61263 0.79882 0.59650-0.53672
  -8   3   1 279.705 18.2086   1-0.49741-0.28923-0.58531 0.77149 0.58090-0.59527
  -8   3   0 107.484 7.97837   1-0.54854-0.24636-0.55178 0.73796 0.56318-0.65170
  -8   3  -1 170.026 13.3487   1-0.60151-0.20165-0.51186 0.69802 0.54252-0.70519
  -8   3  -2 151.148 13.1457   1-0.65535-0.15607-0.46558 0.65174 0.51807-0.75490
  -8   3  -3 800.776 28.0264   1-0.70886-0.11082-0.41337 0.59952 0.48902-0.80000
  -8   3  -4 140.406 8.16241   1-0.76069-0.06725-0.35601 0.54215 0.45468-0.83981
  -8   2  -4 847.413 28.9178   1-0.73023-0.09771-0.42260 0.54666 0.45215-0.83728
  -8   2  -3 42.7074 15.1194   1-0.67332-0.14636-0.48131 0.60537 0.48275-0.79373
  -8   2  -2 39.2611 13.8165   1-0.61558-0.19585-0.53351 0.65758 0.50786-0.74469
  -8   2  -1-19.5124 12.9714   1-0.55853-0.24463-0.57858 0.70266 0.52846-0.69114
  -8   2   0 191.489 13.7558   1-0.50343-0.29148-0.61641 0.74050 0.54561-0.63414
  -8   2   1 4.59741 11.5021   1-0.45117-0.33547-0.64723 0.77133 0.56034-0.57471
  -8   2   2 165.298 12.5112   1-0.40236-0.37603-0.67152 0.79563 0.57351-0.51374
  -8   2   3 36.9153 12.5324   1-0.35730-0.41283-0.68986 0.81398 0.58588-0.45195
  -8   2   4 870.952 29.0674   1-0.31611-0.44575-0.70288 0.82701 0.59799-0.38991
  -8   2   5 3.33022 15.6201   1-0.27878-0.47483-0.71119 0.83532 0.61025-0.32802
  -8   2   6 5.82422 13.8807   1-0.24518-0.50018-0.71531 0.83946 0.62295-0.26657
  -8   1   7 306.661 20.3577   1-0.17482-0.56228-0.75695 0.81902 0.60621-0.17568
  -8   1   6-5.76258 13.8542   1-0.20252-0.54283-0.75891 0.82097 0.59244-0.23606
  -8   1   5 990.017 30.6145   1-0.23387-0.51974-0.75750 0.81955 0.57961-0.29739
  -8   1   4  40.614 16.1801   1-0.26913-0.49274-0.75225 0.81430 0.56763-0.35956
  -8   1   3 13.3303 12.9502   1-0.30854-0.46159-0.74260 0.80463 0.55632-0.42240
  -8   1   2 7.06767 11.4231   1-0.35230-0.42610-0.72787 0.78989 0.54536-0.48559
  -8   1   1 8.55465  10.663   1-0.40048-0.38617-0.70729 0.76931 0.53428-0.54866
  -8   1   0 20.3195 11.1757   1-0.45299-0.34192-0.68007 0.74207 0.52240-0.61093
  -8   1  -1  268.97 18.2255   1-0.50946-0.29371-0.64541 0.70741 0.50882-0.67150
  -8   1  -2-0.53774 12.8271   1-0.56916-0.24227-0.60271 0.66470 0.49240-0.72924
  -8   1  -3 896.867 27.9734   1-0.63091-0.18878-0.55168 0.61366 0.47186-0.78285
  -8   1  -4 118.857 10.6982   1-0.69308-0.13487-0.49258 0.55456 0.44585-0.83099
  -8   0  -4 1028.00 31.5766   1-0.64797-0.17999-0.56583 0.56572 0.43454-0.81968
  -8   0  -3-1.67583 15.1444   1-0.58071-0.23899-0.62390 0.62379 0.45506-0.76606
  -8   0  -2 8.00457 13.3622   1-0.51560-0.29584-0.67224 0.67214 0.47054-0.70738
  -8   0  -1 23.7247  11.276   1-0.45420-0.34898-0.71117 0.71109 0.48265-0.64534
  -8   0   0 29.4679 5.05569   1-0.39746-0.39746-0.74152 0.74145 0.49287-0.58141
  -8   0   1 29.5189 10.4589   1-0.34580-0.44086-0.76433 0.76426 0.50233-0.51672
  -8   0   2 141.212 11.8309   1-0.29928-0.47912-0.78064 0.78058 0.51187-0.45211
  -8   0   3 20.4146 11.7716   1-0.25772-0.51242-0.79146 0.79141 0.52203-0.38812
  -8   0   4 1060.27 30.3387   1-0.22083-0.54106-0.79761 0.79757 0.53315-0.32509
  -8   0   5 2.18854 16.2858   1-0.18825-0.56538-0.79981 0.79977 0.54540-0.26319
  -8   0   6-18.3876 13.4759   1-0.15962-0.58574-0.79860 0.79857 0.55886-0.20249
  -8   0   7 4.86474 13.9993   1-0.13461-0.60249-0.79442 0.79440 0.57352-0.14301
  -8  -1   7 262.641 20.9814   1-0.09516-0.64195-0.82789 0.76579 0.53865-0.10814
  -8  -1   6-0.57739 14.4807   1-0.11718-0.62819-0.83404 0.77193 0.52264-0.16628
  -8  -1   5 1083.80 31.4007   1-0.14269-0.61094-0.83764 0.77552 0.50802-0.22581
  -8  -1   4 17.9686 16.6117   1-0.17206-0.58982-0.83832 0.77619 0.49487-0.28681
  -8  -1   3 20.0145 12.1552   1-0.20574-0.56440-0.83558 0.77345 0.48324-0.34934
  -8  -1   2-19.6583 12.3777   1-0.24421-0.53419-0.82877 0.76662 0.47311-0.41336
  -8  -1   1 11.0394  10.621   1-0.28797-0.49870-0.81703 0.75488 0.46432-0.47872
  -8  -1   0 5.06363 11.2773   1-0.33746-0.45746-0.79930 0.73714 0.45652-0.54507
  -8  -1  -1 296.344 17.8932   1-0.39303-0.41016-0.77430 0.71213 0.44909-0.61179
  -8  -1  -2-18.1592 13.2343   1-0.45468-0.35677-0.74061 0.67843 0.44101-0.67786
  -8  -1  -3 874.042 27.6609   1-0.52193-0.29777-0.69679 0.63461 0.43080-0.74181
  -8  -1  -4 133.491 10.8985   1-0.59356-0.23440-0.64175 0.57955 0.41652-0.80167
  -7  -1  -6 -8.7556 12.9866   1-0.75472 0.00960-0.44594 0.38374 0.39415-0.91654
  -7  -1  -5 82.7612 7.18604   1-0.66994-0.06692-0.54405 0.48186 0.42742-0.87565
  -7  -1  -4 60.0136 5.53157   1-0.58168-0.14692-0.62892 0.56673 0.44786-0.82195
  -7  -1  -3 2122.04 36.3325   1-0.49529-0.22505-0.69809 0.63591 0.45867-0.75861
  -7  -1  -2 169.299  11.188   1-0.41462-0.29746-0.75168 0.68952 0.46350-0.68929
  -7  -1  -1 260.913  15.769   1-0.34176-0.36206-0.79142 0.72926 0.46556-0.61719
  -7  -1   0 235.077 14.7028   1-0.27739-0.41817-0.81966 0.75750 0.46716-0.54464
  -7  -1   1 79.6326 4.87859   1-0.22130-0.46600-0.83871 0.77657 0.46979-0.47312
  -7  -1   2 13.4619 10.0613   1-0.17280-0.50624-0.85057 0.78843 0.47427-0.40344
  -7  -1   3 12.0627 9.99254   1-0.13105-0.53973-0.85681 0.79468 0.48094-0.33596
  -7  -1   4 70.7689 6.01645   1-0.09521-0.56731-0.85862 0.79650 0.48988-0.27076
  -7  -1   5 2256.53 38.5615   1-0.06452-0.58975-0.85687 0.79476 0.50103-0.20775
  -7  -1   6 31.2837 5.76852   1-0.03830-0.60770-0.85220 0.79010 0.51422-0.14679
  -7  -1   7 651.531 24.7134   1-0.01602-0.62173-0.84504 0.78295 0.52926-0.08768
  -7  -1   8 2.29517 14.8522   1 0.00278-0.63227-0.83572 0.77364 0.54596-0.03023
  -7   0   8 360.227  21.102   1-0.03700-0.59248-0.80553 0.80553 0.58352-0.06779
  -7   0   7-3.18524 13.8231   1-0.05920-0.57853-0.81316 0.81315 0.56875-0.12717
  -7   0   6 594.169 22.8468   1-0.08515-0.56084-0.81816 0.81814 0.55556-0.18812
  -7   0   5 3.26992 14.0684   1-0.11529-0.53896-0.82012 0.82010 0.54405-0.25077
  -7   0   4 828.375 23.5662   1-0.15013-0.51238-0.81850 0.81846 0.53431-0.31518
  -7   0   3-8.13136 9.76851   1-0.19024-0.48053-0.81254 0.81249 0.52632-0.38134
  -7   0   2 22.6035 9.72697   1-0.23621-0.44282-0.80127 0.80122 0.51992-0.44909
  -7   0   1-23.2904 10.0679   1-0.28859-0.39870-0.78346 0.78341 0.51475-0.51807
  -7   0   0 1332.16 27.4848   1-0.34778-0.34778-0.75765 0.75758 0.51008-0.58756
  -7   0  -1 16.7566 10.5507   1-0.41380-0.29001-0.72215 0.72207 0.50476-0.65638
  -7   0  -2 2093.38 35.4625   1-0.48608-0.22599-0.67534 0.67525 0.49705-0.72282
  -7   0  -3 21.2415 12.3182   1-0.56314-0.15719-0.61599 0.61589 0.48469-0.78462
  -7   0  -4 258.655  17.391   1-0.64238-0.08621-0.54384 0.54374 0.46508-0.83916
  -7   0  -5 3.23505 11.6641   1-0.72018-0.01667-0.46016 0.46005 0.43579-0.88402
  -7   0  -6-1.74894 13.0489   1-0.79241 0.04730-0.36802 0.36790 0.39520-0.91758
  -7   1  -6-2.93131 13.3302   1-0.82053 0.07543-0.29822 0.36018 0.39323-0.91561
  -7   1  -5 81.7642 6.05992   1-0.75872 0.02187-0.38368 0.44566 0.43866-0.88689
  -7   1  -4 27.8089 13.2333   1-0.69056-0.03803-0.46399 0.52597 0.47447-0.84854
  -7   1  -3 2104.25 36.3149   1-0.61907-0.10125-0.53617 0.59816 0.50129-0.80121
  -7   1  -2 201.402  15.656   1-0.54727-0.16479-0.59836 0.66036 0.52059-0.74636
  -7   1  -1 252.358 15.5736   1-0.47771-0.22609-0.64988 0.71188 0.53424-0.68586
  -7   1   0 236.147 14.9655   1-0.41222-0.28333-0.69102 0.75303 0.54414-0.62161
  -7   1   1 87.4265 7.45256   1-0.35189-0.33539-0.72267 0.78470 0.55198-0.55529
  -7   1   2 29.7805 4.19545   1-0.29723-0.38180-0.74603 0.80806 0.55905-0.48821
  -7   1   3-13.7738 10.0945   1-0.24827-0.42250-0.76230 0.82434 0.56629-0.42131
  -7   1   4  66.315 5.21682   1-0.20480-0.45771-0.77262 0.83467 0.57432-0.35518
  -7   1   5 2271.51 38.2991   1-0.16647-0.48778-0.77795 0.84000 0.58351-0.29022
  -7   1   6 9.95163 13.5905   1-0.13286-0.51314-0.77907 0.84114 0.59402-0.22658
  -7   1   7  653.36 24.7992   1-0.10354-0.53419-0.77662 0.83869 0.60594-0.16435
  -7   1   8 10.8935 14.4706   1-0.07813-0.55134-0.77106 0.83315 0.61924-0.10350
  -7   2   8 410.693 22.0802   1-0.11994-0.50952-0.73245 0.85662 0.65258-0.13683
  -7   2   7 32.8462  15.048   1-0.14825-0.48948-0.73564 0.85980 0.64026-0.19866
  -7   2   6 93.6809 8.58688   1-0.18049-0.46549-0.73530 0.85945 0.62904-0.26159
  -7   2   5 30.8715 14.0972   1-0.21699-0.43725-0.73090 0.85504 0.61883-0.32553
  -7   2   4 584.447 21.0855   1-0.25803-0.40447-0.72180 0.84593 0.60942-0.39028
  -7   2   3 403.601 17.9955   1-0.30385-0.36692-0.70723 0.83136 0.60050-0.45551
  -7   2   2 19.2913 10.0994   1-0.35454-0.32448-0.68635 0.81046 0.59153-0.52068
  -7   2   1 477.755 18.8729   1-0.41002-0.27726-0.65821 0.78232 0.58175-0.58506
  -7   2   0 1038.91 25.7503   1-0.46988-0.22566-0.62196 0.74606 0.57015-0.64761
  -7   2  -1 41.0196 5.21833   1-0.53326-0.17054-0.57691 0.70100 0.55545-0.70706
  -7   2  -2 1041.39 26.2569   1-0.59883-0.11323-0.52280 0.64688 0.53622-0.76198
  -7   2  -3 12.9563 5.05577   1-0.66473-0.05559-0.45998 0.58405 0.51099-0.81090
  -7   2  -4 342.327 18.4407   1-0.72872 0.00014-0.38961 0.51367 0.47851-0.85258
  -7   2  -5-12.6518 13.0752   1-0.78843 0.05160-0.31367 0.43773 0.43803-0.88625
  -7   2  -6 29.0915  14.482   1-0.84171 0.09661-0.23480 0.35885 0.38945-0.91181
  -7   3  -6 165.863 12.2572   1-0.85768 0.11259-0.17639 0.36252 0.38446-0.90682
  -7   3  -5 97.8798 6.52456   1-0.81141 0.07458-0.24910 0.43524 0.43508-0.88329
  -7   3  -4 198.842 13.7111   1-0.75894 0.03037-0.32032 0.50647 0.47887-0.85293
  -7   3  -3 1114.31 28.2779   1-0.70181-0.01851-0.38784 0.57400 0.51565-0.81555
  -7   3  -2 505.502 20.4757   1-0.64182-0.07023-0.44979 0.63595 0.54574-0.77149
  -7   3  -1 703.063 21.4192   1-0.58084-0.12296-0.50482 0.69100 0.56990-0.72150
  -7   3   0 587.485 20.6768   1-0.52056-0.17497-0.55221 0.73839 0.58917-0.66662
  -7   3   1 396.321   17.70   1-0.46238-0.22490-0.59175 0.77794 0.60470-0.60800
  -7   3   2 732.569 22.2842   1-0.40731-0.27171-0.62368 0.80988 0.61762-0.54677
  -7   3   3 62.2288  5.7665   1-0.35602-0.31474-0.64854 0.83475 0.62892-0.48391
  -7   3   4 82.7233 6.50141   1-0.30885-0.35365-0.66698 0.85319 0.63939-0.42024
  -7   3   5 829.966 24.5959   1-0.26593-0.38831-0.67970 0.86592 0.64967-0.35636
  -7   3   6 270.536 17.8465   1-0.22721-0.41877-0.68738 0.87361 0.66020-0.29274
  -7   3   7 592.977 23.9452   1-0.19256-0.44516-0.69062 0.87686 0.67128-0.22967
  -7   3   8 75.1602 6.94276   1-0.16176-0.46770-0.68994 0.87619 0.68310-0.16734
  -7   4   8 213.567  15.523   1-0.20295-0.42651-0.64388 0.89222 0.71047-0.19471
  -7   4   7 60.8055 6.67762   1-0.23578-0.40193-0.64201 0.89034 0.69869-0.25708
  -7   4   6 16.4204 12.5906   1-0.27228-0.37369-0.63592 0.88424 0.68726-0.31980
  -7   4   5 95.9506 8.47086   1-0.31253-0.34171-0.62514 0.87345 0.67591-0.38260
  -7   4   4 566.834  21.744   1-0.35652-0.30597-0.60914 0.85744 0.66425-0.44509
  -7   4   3 611.065 21.5571   1-0.40414-0.26661-0.58737 0.83566 0.65178-0.50677
  -7   4   2  80.031 5.46557   1-0.45508-0.22393-0.55932 0.80761 0.63784-0.56699
  -7   4   1 305.818 18.0434   1-0.50880-0.17847-0.52459 0.77286 0.62165-0.62494
  -7   4   0 1869.04 33.6875   1-0.56452-0.13101-0.48297 0.73123 0.60232-0.67976
  -7   4  -1 111.446 8.43371   1-0.62116-0.08263-0.43455 0.68281 0.57892-0.73052
  -7   4  -2 15.1089 12.5874   1-0.67741-0.03464-0.37982 0.62807 0.55059-0.77634
  -7   4  -3 6.13336 12.6443   1-0.73180 0.01149-0.31970 0.56794 0.51663-0.81653
  -7   4  -4 622.457 23.6305   1-0.78283 0.05427-0.25554 0.50378 0.47662-0.85067
  -7   4  -5 65.6802 6.44647   1-0.82914 0.09231-0.18901 0.43724 0.43051-0.87871
  -7   4  -6 226.538 15.3233   1-0.86962 0.12453-0.12195 0.37016 0.37860-0.90095
  -7   5  -5    0.00 15.4415   1-0.84268 0.10586-0.13261 0.44292 0.42472-0.87292
  -7   5  -4 232.907  15.034   1-0.80162 0.07306-0.19466 0.50498 0.47245-0.84650
  -7   5  -3  420.56 21.5512   1-0.75594 0.03564-0.25527 0.56560 0.51487-0.81476
  -7   5  -2 204.214 15.9352   1-0.70669-0.00535-0.31300 0.62333 0.55186-0.77760
  -7   5  -1 548.835 21.3531   1-0.65504-0.04874-0.36658 0.67692 0.58364-0.73523
  -7   5   0 291.013 18.1088   1-0.60224-0.09329-0.41503 0.72538 0.61062-0.68806
  -7   5   1 1108.67 27.6144   1-0.54945-0.13781-0.45771 0.76807 0.63344-0.63673
  -7   5   2 337.844  18.538   1-0.49772-0.18129-0.49429 0.80466 0.65282-0.58195
  -7   5   3 137.931 12.2082   1-0.44788-0.22287-0.52473 0.83511 0.66951-0.52449
  -7   5   4  379.99 20.0975   1-0.40057-0.26192-0.54921 0.85959 0.68422-0.46505
  -7   5   5 166.005 13.8889   1-0.35621-0.29801-0.56804 0.87843 0.69759-0.40428
  -7   5   6 92.9395 6.95866   1-0.31509-0.33088-0.58162 0.89202 0.71016-0.34269
  -7   5   7  146.74  11.911   1-0.27732-0.36039-0.59037 0.90078 0.72235-0.28073
  -7   6   7 12.7715 12.7715   1-0.31670-0.32100-0.53626 0.90876 0.74221-0.30058
  -7   6   6 25.8854 14.1255   1-0.35520-0.29077-0.52511 0.89760 0.72896-0.36148
  -7   6   5 113.475 10.9912   1-0.39661-0.25761-0.50912 0.88160 0.71491-0.42159
  -7   6   4 352.351 20.0485   1-0.44070-0.22178-0.48798 0.86045 0.69963-0.48045
  -7   6   3 25.5673 14.2994   1-0.48711-0.18363-0.46145 0.83391 0.68259-0.53756
  -7   6   2 143.148 12.8051   1-0.53533-0.14367-0.42937 0.80182 0.66320-0.59233
  -7   6   1 100.013 9.07011   1-0.58467-0.10259-0.39176 0.76420 0.64086-0.64414
  -7   6   0 824.522 25.7217   1-0.63431-0.06121-0.34885 0.72128 0.61495-0.69238
  -7   6  -1  5.6747 12.3057   1-0.68330-0.02048-0.30109 0.67351 0.58492-0.73650
  -7   6  -2 19.7187  11.761   1-0.73061 0.01858-0.24921 0.62162 0.55036-0.77609
  -7   6  -3  112.72 7.00007   1-0.77524 0.05494-0.19416 0.56657 0.51100-0.81089
  -7   6  -4 351.238   21.68   1-0.81623 0.08768-0.13710 0.50950 0.46682-0.84085
  -7   6  -5 13.0795 14.9091   1-0.85281 0.11600-0.07926 0.45165 0.41797-0.86616
  -7   7  -4 23.3796 15.9729   1-0.82736 0.09881-0.08235 0.51684 0.45999-0.83402
  -7   7  -3 214.699 14.5223   1-0.79046 0.07017-0.13598 0.57047 0.50548-0.80535
  -7   7  -2 33.1651 11.8313   1-0.74997 0.03794-0.18822 0.62272 0.54665-0.77237
  -7   7  -1 60.2597 5.92848   1-0.70665 0.00288-0.23807 0.67258 0.58345-0.73502
  -7   7   0  85.325 6.41984   1-0.66133-0.03418-0.28462 0.71914 0.61601-0.69343
  -7   7   1 975.524 28.3235   1-0.61488-0.07237-0.32715 0.76168 0.64460-0.64787
  -7   7   2 133.292 7.99485   1-0.56815-0.11084-0.36511 0.79964 0.66962-0.59874
  -7   7   3 110.995 8.68751   1-0.52191-0.14882-0.39815 0.83270 0.69154-0.54651
  -7   7   4 54.5254 6.46385   1-0.47684-0.18564-0.42614 0.86069 0.71087-0.49169
  -7   7   5 15.5708 13.8768   1-0.43349-0.22073-0.44905 0.88361 0.72814-0.43480
  -7   7   6-3.62428 12.9834   1-0.39229-0.25367-0.46702 0.90159 0.74381-0.37633
  -7   8   5-20.7178 14.2645   1-0.46677-0.18744-0.38838 0.88502 0.73758-0.44424
  -7   8   4  268.80 19.9202   1-0.50901-0.15346-0.36419 0.86082 0.71836-0.49917
  -7   8   3 12.6195 14.6468   1-0.55243-0.11829-0.33531 0.83194 0.69685-0.55181
  -7   8   2 123.055 7.58886   1-0.59649-0.08249-0.30186 0.79848 0.67261-0.60173
  -7   8   1-12.3997 14.5016   1-0.64055-0.04670-0.26409 0.76070 0.64524-0.64851
  -7   8   0 352.676 20.7969   1-0.68388-0.01163-0.22242 0.71902 0.61437-0.69179
  -7   8  -1 5.78478  12.961   1-0.72574 0.02198-0.17741 0.67400 0.57973-0.73129
  -7   8  -2-10.7175 13.1262   1-0.76542 0.05339-0.12977 0.62636 0.54114-0.76686
  -7   8  -3 18.5624 13.9733   1-0.80221 0.08193-0.08034 0.57691 0.49858-0.79845
  -7   9  -1 19.7085 13.2667   1-0.74110 0.03734-0.11893 0.67761 0.57412-0.72568
  -7   9   0 1.81621 14.7177   1-0.70244 0.00694-0.16219 0.72087 0.61047-0.68788
  -7   9   1 355.251 21.8639   1-0.66209-0.02515-0.20268 0.76137 0.64325-0.64651
  -7   9   2-9.04434 14.4332   1-0.62071-0.05827-0.23985 0.79855 0.67267-0.60177
  -7   9   3 168.014 12.9316   1-0.57892-0.09180-0.27324 0.83195 0.69897-0.55392
  -6  11   1 105.725 7.39143   1-0.67714 0.08927-0.06359 0.74646 0.65312-0.64530
  -6  11   0-6.83942 13.8054   1-0.71395 0.11782-0.02164 0.70450 0.61599-0.68232
  -6  10  -3 -21.218 16.9073   1-0.80618 0.18527 0.06337 0.55738 0.49481-0.78360
  -6  10  -2 39.1142 13.8926   1-0.77498 0.16233 0.01533 0.60543 0.54155-0.75619
  -6  10  -1 122.496 10.0877   1-0.74039 0.13600-0.03218 0.65295 0.58477-0.72525
  -6  10   0 96.4859 6.42716   1-0.70287 0.10674-0.07835 0.69913 0.62430-0.69063
  -6  10   1-24.0307 13.5881   1-0.66300 0.07513-0.12240 0.74318 0.66010-0.65228
  -6  10   2  99.635 6.61308   1-0.62140 0.04179-0.16360 0.78440 0.69224-0.61027
  -6  10   3 4.08839 14.1023   1-0.57873 0.00738-0.20136 0.82216 0.72088-0.56476
  -6  10   4 580.615 26.7228   1-0.53567-0.02742-0.23517 0.85598 0.74630-0.51603
  -6   9   6 1.82115 14.7577   1-0.42117-0.12541-0.35183 0.91057 0.78383-0.40527
  -6   9   5 293.456 20.6675   1-0.46469-0.09015-0.32757 0.88631 0.76576-0.46134
  -6   9   4-46.8181 16.8319   1-0.50950-0.05360-0.29837 0.85710 0.74530-0.51503
  -6   9   3 211.758  15.091   1-0.55499-0.01636-0.26437 0.82309 0.72199-0.56588
  -6   9   2 19.1843 12.1752   1-0.60049 0.02087-0.22584 0.78455 0.69541-0.61345
  -6   9   1 217.292 16.9925   1-0.64524 0.05736-0.18325 0.74195 0.66519-0.65738
  -6   9   0 11.7335 12.6438   1-0.68846 0.09233-0.13720 0.69590 0.63106-0.69740
  -6   9  -1 181.832 13.6205   1-0.72940 0.12501-0.08849 0.64717 0.59287-0.73336
  -6   9  -2 80.3688 6.62401   1-0.76737 0.15472-0.03797 0.59665 0.55062-0.76526
  -6   9  -3 511.354 23.4559   1-0.80179 0.18087 0.01340 0.54526 0.50444-0.79323
  -6   9  -4-7.33686 17.4653   1-0.83218 0.20301 0.06470 0.49396 0.45459-0.81754
  -6   8  -5-15.8429 16.9961   1-0.85774 0.22030 0.07082 0.42575 0.41048-0.84758
  -6   8  -4 1176.66 32.2043   1-0.82866 0.19948 0.01652 0.48006 0.46373-0.82668
  -6   8  -3 25.5925 14.4169   1-0.79488 0.17396-0.03864 0.53523 0.51323-0.80204
  -6   8  -2 110.363 9.39743   1-0.75680 0.14414-0.09359 0.59019 0.55860-0.77325
  -6   8  -1-15.1546 11.9967   1-0.71500 0.11060-0.14722 0.64382 0.59955-0.74005
  -6   8   0 268.397 17.5917   1-0.67024 0.07410-0.19844 0.69505 0.63601-0.70236
  -6   8   1 30.4929 12.4809   1-0.62337 0.03549-0.24629 0.74291 0.66807-0.66026
  -6   8   2 399.807 19.1128   1-0.57530-0.00432-0.28996 0.78659 0.69598-0.61402
  -6   8   3 41.6988 6.12657   1-0.52692-0.04444-0.32884 0.82548 0.72014-0.56403
  -6   8   4 1375.75 33.0472   1-0.47907-0.08404-0.36256 0.85921 0.74105-0.51079
  -6   8   5 72.6667 6.99027   1-0.43247-0.12238-0.39093 0.88759 0.75925-0.45484
  -6   8   6 102.468 8.20789   1-0.38771-0.15887-0.41394 0.91060 0.77527-0.39671
  -6   8   7 4.23175 13.9043   1-0.34527-0.19306-0.43171 0.92838 0.78965-0.33694
  -6   7   8 61.5795 6.39887   1-0.26808-0.26199-0.50195 0.93655 0.78729-0.26043
  -6   7   7 387.409 21.1341   1-0.30767-0.23067-0.49135 0.92593 0.77544-0.32274
  -6   7   6  33.302 13.8824   1-0.35039-0.19621-0.47560 0.91018 0.76279-0.38424
  -6   7   5 235.899 18.1892   1-0.39599-0.15886-0.45439 0.88896 0.74885-0.44445
  -6   7   4 35.4637 14.4358   1-0.44409-0.11902-0.42744 0.86200 0.73307-0.50282
  -6   7   3 3.76135 12.3144   1-0.49411-0.07726-0.39460 0.82915 0.71482-0.55872
  -6   7   2 3.22572 11.9546   1-0.54533-0.03430-0.35591 0.79046 0.69343-0.61149
  -6   7   1 784.213 23.4821   1-0.59685 0.00896-0.31163 0.74617 0.66828-0.66048
  -6   7   0 28.1324 12.1231   1-0.64764 0.05149-0.26229 0.69682 0.63878-0.70514
  -6   7  -1 630.878 21.7804   1-0.69663 0.09222-0.20870 0.64322 0.60454-0.74504
  -6   7  -2-15.6046 12.5088   1-0.74276 0.13009-0.15191 0.58642 0.56531-0.77997
  -6   7  -3 502.011 21.8765   1-0.78506 0.16414-0.09316 0.52767 0.52112-0.80993
  -6   7  -4-2.70221 14.3903   1-0.82277 0.19359-0.03377 0.46826 0.47220-0.83516
  -6   7  -5 2.88145 15.7085   1-0.85534 0.21790 0.02497 0.40951 0.41897-0.85608
  -6   7  -6 30.8793 7.05454   1-0.88246 0.23676 0.08186 0.35261 0.36203-0.87329
  -6   6  -6  824.45 28.7172   1-0.88142 0.23571 0.03900 0.33339 0.36962-0.88089
  -6   6  -5 2.73667 14.1144   1-0.85080 0.21336-0.02291 0.39531 0.42695-0.86407
  -6   6  -4 1376.21 32.0323   1-0.81412 0.18493-0.08661 0.45902 0.47995-0.84292
  -6   6  -3 103.191 9.86791   1-0.77180 0.15087-0.15064 0.52305 0.52795-0.81677
  -6   6  -2 95.8614 7.68703   1-0.72461 0.11194-0.21338 0.58581 0.57050-0.78517
  -6   6  -1 66.3455  5.1414   1-0.67359 0.06918-0.27328 0.64571 0.60743-0.74794
  -6   6   0 881.253  23.305   1-0.61995 0.02380-0.32894 0.70139 0.63887-0.70523
  -6   6   1 1130.66 25.8336   1-0.56502-0.02287-0.37927 0.75173 0.66523-0.65745
  -6   6   2 1082.27 25.3712   1-0.51005-0.06958-0.42352 0.79598 0.68716-0.60522
  -6   6   3 255.919 15.7776   1-0.45618-0.11520-0.46130 0.83377 0.70542-0.54933
  -6   6   4 978.125 25.8234   1-0.40432-0.15879-0.49253 0.86501 0.72081-0.49057
  -6   6   5 267.859 17.2968   1-0.35518-0.19967-0.51740 0.88988 0.73411-0.42972
  -6   6   6 110.509 8.56421   1-0.30924-0.23736-0.53624 0.90873 0.74601-0.36747
  -6   6   7 155.034 11.8825   1-0.26677-0.27156-0.54948 0.92198 0.75709-0.30440
  -6   6   8 248.648 18.8242   1-0.22793-0.30215-0.55759 0.93010 0.76781-0.24097
  -6   5   9 76.3324  6.7154   1-0.15179-0.37004-0.61161 0.92205 0.75467-0.15368
  -6   5   8  15.632 12.9493   1-0.18537-0.34472-0.61077 0.92119 0.74432-0.21748
  -6   5   7 388.871 20.0412   1-0.22289-0.31545-0.60545 0.91587 0.73441-0.28172
  -6   5   6 27.0171 11.9546   1-0.26447-0.28213-0.59515 0.90556 0.72463-0.34609
  -6   5   5 657.674  21.998   1-0.31011-0.24476-0.57926 0.88966 0.71458-0.41020
  -6   5   4 18.1149 10.8257   1-0.35966-0.20346-0.55720 0.86759 0.70370-0.47346
  -6   5   3 51.7371 4.90356   1-0.41281-0.15858-0.52839 0.83878 0.69126-0.53518
  -6   5   2  70.197 6.24874   1-0.46894-0.11070-0.49242 0.80279 0.67641-0.59448
  -6   5   1 898.791 22.8228   1-0.52719-0.06071-0.44907 0.75943 0.65817-0.65039
  -6   5   0 303.902 16.1127   1-0.58636-0.00980-0.39848 0.70884 0.63555-0.70193
  -6   5  -1 651.426 20.4969   1-0.64500 0.04059-0.34126 0.65161 0.60764-0.74817
  -6   5  -2 23.3537 11.4095   1-0.70154 0.08887-0.27847 0.58882 0.57374-0.78841
  -6   5  -3 391.924 18.3538   1-0.75439 0.13346-0.21164 0.52197 0.53348-0.82231
  -6   5  -4 61.4609 5.43024   1-0.80215 0.17296-0.14259 0.45292 0.48690-0.84987
  -6   5  -5  28.211 13.5429   1-0.84375 0.20630-0.07330 0.38362 0.43442-0.87154
  -6   5  -6-12.4166 14.1886   1-0.87854 0.23283-0.00565 0.31596 0.37680-0.88808
  -6   5  -7  734.47 27.2349   1-0.90629 0.25231 0.05873 0.25157 0.31501-0.90043
  -6   4  -7-0.59215 14.6369   1-0.90530 0.25132 0.01828 0.22993 0.32090-0.90633
  -6   4  -6 241.044 17.7235   1-0.87352 0.22780-0.05258 0.30080 0.38364-0.89492
  -6   4  -5 196.366 12.5569   1-0.83365 0.19619-0.12686 0.37509 0.44134-0.87847
  -6   4  -4 339.451 16.8045   1-0.78610 0.15689-0.20242 0.45066 0.49283-0.85582
  -6   4  -3 24.3457 11.0326   1-0.73186 0.11091-0.27684 0.52510 0.53730-0.82613
  -6   4  -2 76.0129 7.42028   1-0.67246 0.05978-0.34771 0.59597 0.57440-0.78908
  -6   4  -1  900.29 22.2545   1-0.60981 0.00539-0.41289 0.66116 0.60436-0.74489
  -6   4   0 1870.42 29.9414   1-0.54591-0.05026-0.47083 0.71910 0.62791-0.69429
  -6   4   1 385.975 15.9711   1-0.48263-0.10527-0.52061 0.76889 0.64614-0.63836
  -6   4   2 28.7981 10.4945   1-0.42155-0.15810-0.56195 0.81024 0.66028-0.57836
  -6   4   3 1750.06 29.8003   1-0.36381-0.20758-0.59508 0.84338 0.67159-0.51551
  -6   4   4 744.448 21.8391   1-0.31016-0.25296-0.62056 0.86887 0.68114-0.45092
  -6   4   5 576.218 20.0878   1-0.26100-0.29386-0.63911 0.88743 0.68985-0.38547
  -6   4   6 90.6387 6.62583   1-0.21646-0.33015-0.65153 0.89986 0.69840-0.31987
  -6   4   7 594.018 22.9145   1-0.17648-0.36187-0.65855 0.90689 0.70729-0.25460
  -6   4   8 545.481 23.2338   1-0.14089-0.38920-0.66086 0.90921 0.71683-0.18999
  -6   4   9 228.452 15.9285   1-0.10947-0.41237-0.65903 0.90738 0.72723-0.12625
  -6   3   9 144.167 10.3964   1-0.06637-0.45547-0.70279 0.88906 0.69642-0.09545
  -6   3   8 18.3438 14.5717   1-0.09514-0.43496-0.70728 0.89354 0.68548-0.15865
  -6   3   7 364.857 19.6195   1-0.12817-0.41019-0.70804 0.89430 0.67578-0.22311
  -6   3   6-12.9301 10.7655   1-0.16579-0.38082-0.70451 0.89075 0.66724-0.28872
  -6   3   5 687.504 20.6913   1-0.20836-0.34651-0.69595 0.88219 0.65966-0.35529
  -6   3   4-2.36206 9.64306   1-0.25614-0.30700-0.68153 0.86776 0.65266-0.42244
  -6   3   3 332.789 15.3693   1-0.30926-0.26214-0.66027 0.84648 0.64566-0.48959
  -6   3   2 1303.71 24.7724   1-0.36761-0.21204-0.63112 0.81733 0.63781-0.55590
  -6   3   1 2136.58 31.3868   1-0.43071-0.15720-0.59313 0.77933 0.62797-0.62021
  -6   3   0 57.8269 4.79062   1-0.49760-0.09857-0.54557 0.73176 0.61471-0.68110
  -6   3  -1 202.821 13.7066   1-0.56673-0.03770-0.48820 0.67438 0.59642-0.73696
  -6   3  -2 4.33988 10.5348   1-0.63599 0.02330-0.42154 0.60772 0.57153-0.78621
  -6   3  -3 1315.01 27.1396   1-0.70288 0.08193-0.34704 0.53321 0.53875-0.82759
  -6   3  -4 302.736 16.6791   1-0.76486 0.13565-0.26702 0.45317 0.49742-0.86041
  -6   3  -5 123.313 9.76408   1-0.81971 0.18224-0.18443 0.37058 0.44761-0.88475
  -6   3  -6 56.3592 5.93958   1-0.86588 0.22015-0.10244 0.28858 0.39017-0.90146
  -6   3  -7 909.197 28.6591   1-0.90265 0.24866-0.02390 0.21004 0.32650-0.91195
  -6   3  -8 18.2861 14.1418   1-0.93006 0.26781 0.04892 0.13721 0.25828-0.91788
  -6   2  -8 708.203 28.0468   1-0.92990 0.26765 0.01294 0.11110 0.26171-0.92131
  -6   2  -7 23.7423 14.7194   1-0.89800 0.24401-0.06840 0.19245 0.33193-0.91738
  -6   2  -6 41.6883 5.56269   1-0.85491 0.20918-0.15617 0.28023 0.39641-0.90771
  -6   2  -5 165.731 12.2525   1-0.80077 0.16330-0.24719 0.37126 0.45300-0.89015
  -6   2  -4 293.228 16.8636   1-0.73688 0.10767-0.33752 0.46160 0.50002-0.86302
  -6   2  -3 102.064 5.75205   1-0.66568 0.04472-0.42304 0.54712 0.53677-0.82562
  -6   2  -2 3557.79  40.613   1-0.59038-0.02232-0.50025 0.62434 0.56370-0.77840
  -6   2  -1 194.774 14.0111   1-0.51435-0.09009-0.56682 0.69092 0.58225-0.72279
  -6   2   0 6188.78 50.7952   1-0.44051-0.15566-0.62180 0.74590 0.59443-0.66082
  -6   2   1 152.579 10.7291   1-0.37102-0.21690-0.66538 0.78949 0.60239-0.59463
  -6   2   2 289.233 14.8152   1-0.30717-0.27248-0.69852 0.82265 0.60803-0.52612
  -6   2   3 1257.08 25.5313   1-0.24955-0.32184-0.72255 0.84668 0.61285-0.45679
  -6   2   4 57.5051 5.30274   1-0.19823-0.36491-0.73885 0.86299 0.61792-0.38770
  -6   2   5 475.963 18.6177   1-0.15294-0.40194-0.74870 0.87285 0.62392-0.31955
  -6   2   6 632.834 21.3408   1-0.11327-0.43335-0.75320 0.87736 0.63125-0.25274
  -6   2   7 519.049 20.6538   1-0.07873-0.45963-0.75323 0.87740 0.64012-0.18746
  -6   2   8 1427.64 33.5011   1-0.04884-0.48126-0.74950 0.87368 0.65058-0.12376
  -6   2   9 76.2657 6.42375   1-0.02316-0.49869-0.74253 0.86671 0.66260-0.06163
  -6   2  10 111.913 8.64929   1-0.00128-0.51230-0.73271 0.85690 0.67609-0.00097
  -6   1  10 31.1125 14.9599   1 0.03810-0.55169-0.76638 0.82849 0.64142 0.03369
  -6   1   9 162.102 11.8658   1 0.01944-0.54129-0.77794 0.84005 0.62621-0.02524
  -6   1   8 34.1301  6.3806   1-0.00281-0.52730-0.78710 0.84919 0.61259-0.08578
  -6   1   7 282.338 17.3864   1-0.02909-0.50928-0.79353 0.85562 0.60073-0.14807
  -6   1   6 25.8499 10.5061   1-0.05988-0.48675-0.79680 0.85888 0.59078-0.21227
  -6   1   5 1312.28 26.7088   1-0.09578-0.45910-0.79629 0.85836 0.58283-0.27847
  -6   1   4-4.97218 8.83012   1-0.13745-0.42569-0.79116 0.85322 0.57689-0.34668
  -6   1   3 3070.39 36.8141   1-0.18558-0.38583-0.78030 0.84235 0.57279-0.41674
  -6   1   2 109.277 7.08927   1-0.24081-0.33885-0.76231 0.82435 0.57013-0.48823
  -6   1   1 3648.03 38.9976   1-0.30361-0.28432-0.73548 0.79752 0.56809-0.56034
  -6   1   0 164.979 11.5558   1-0.37400-0.22219-0.69790 0.75992 0.56530-0.63170
  -6   1  -1 74.4529 5.95698   1-0.45126-0.15318-0.64770 0.70972 0.55977-0.70032
  -6   1  -2  209.58 15.0569   1-0.53359-0.07911-0.58361 0.64562 0.54886-0.76357
  -6   1  -3 4034.45 43.9422   1-0.61787-0.00309-0.50554 0.56754 0.52965-0.81850
  -6   1  -4 34.2073 4.37682   1-0.69990 0.07068-0.41529 0.47729 0.49953-0.86253
  -6   1  -5 618.189 21.6677   1-0.77509 0.13761-0.31672 0.37870 0.45702-0.89418
  -6   1  -6-19.2395   12.79   1-0.83952 0.19378-0.21512 0.27709 0.40233-0.91364
  -6   1  -7 1046.72 30.4994   1-0.89084 0.23684-0.11606 0.17802 0.33730-0.92276
  -6   1  -8-15.0251 16.5163   1-0.92851 0.26625-0.02417 0.08612 0.26480-0.92441
  -6   0  -8 932.475 30.3712   1-0.92565 0.26339-0.06287 0.06275 0.26770-0.92731
  -6   0  -7 12.4823 14.6862   1-0.88031 0.22631-0.16818 0.16806 0.34279-0.92826
  -6   0  -6 315.406 18.7715   1-0.81790 0.17216-0.28128 0.28118 0.40770-0.91901
  -6   0  -5 1.41745 11.4279   1-0.73990 0.10242-0.39513 0.39503 0.45866-0.89582
  -6   0  -4 171.084 11.5757   1-0.65066 0.02143-0.50177 0.50168 0.49396-0.85697
  -6   0  -3 18.9492 10.9006   1-0.55642-0.06455-0.59470 0.59461 0.51469-0.80355
  -6   0  -2 6011.18  51.328   1-0.46344-0.14926-0.67046 0.67038 0.52416-0.73887
  -6   0  -1-0.72111 10.7322   1-0.37645-0.22800-0.72874 0.72867 0.52652-0.66708
  -6   0   0 8803.12 59.4116   1-0.29809-0.29809-0.77135 0.77129 0.52554-0.59195
  -6   0   1 9.38511 10.7867   1-0.22927-0.35866-0.80098 0.80093 0.52402-0.51628
  -6   0   2 3298.03  37.067   1-0.16975-0.40992-0.82036 0.82032 0.52371-0.44181
  -6   0   3 10.5108 9.95889   1-0.11872-0.45269-0.83181 0.83178 0.52554-0.36950
  -6   0   4 607.214 18.4825   1-0.07520-0.48795-0.83717 0.83715 0.52992-0.29973
  -6   0   5-10.9467 10.7651   1-0.03818-0.51671-0.83780 0.83778 0.53692-0.23257
  -6   0   6 1685.51 31.1063   1-0.00678-0.53986-0.83468 0.83468 0.54642-0.16792
  -6   0   7 1.89442 11.6972   1 0.01977-0.55815-0.82853 0.82853 0.55822-0.10557
  -6   0   8 1659.74 34.3296   1 0.04210-0.57222-0.81983 0.81984 0.57210-0.04530
  -6   0   9 13.5724 12.6958   1 0.06072-0.58257-0.80891 0.80893 0.58782 0.01314
  -6   0  10 269.829 16.6879   1 0.07603-0.58963-0.79599 0.79602 0.60515 0.06995
  -6  -1  10 33.5757 14.6083   1 0.11196-0.62557-0.82160 0.75954 0.56785 0.10725
  -6  -1   9 176.686 13.6151   1 0.10000-0.62186-0.83544 0.77338 0.54808 0.05287
  -6  -1   8 36.8445 14.7052   1 0.08508-0.61520-0.84763 0.78556 0.52984-0.00304
  -6  -1   7  247.68  16.813   1 0.06686-0.60524-0.85804 0.79596 0.51339-0.06074
  -6  -1   6 3.07481 11.8437   1 0.04485-0.59148-0.86647 0.80438 0.49902-0.12053
  -6  -1   5 1293.12 26.5904   1 0.01844-0.57334-0.87258 0.81048 0.48705-0.18271
  -6  -1   4 14.1952 8.57021   1-0.01314-0.55002-0.87586 0.81375 0.47784-0.24764
  -6  -1   3 3370.45 38.4174   1-0.05087-0.52055-0.87554 0.81342 0.47172-0.31568
  -6  -1   2 103.164  7.8167   1-0.09595-0.48373-0.87048 0.80835 0.46900-0.38711
  -6  -1   1 3613.46 38.8094   1-0.14980-0.43813-0.85900 0.79687 0.46978-0.46204
  -6  -1   0 179.521 11.4874   1-0.21399-0.38220-0.83871 0.77657 0.47377-0.54018
  -6  -1  -1 90.1279  8.3408   1-0.28992-0.31453-0.80637 0.74422 0.47993-0.62049
  -6  -1  -2 190.629 14.2862   1-0.37825-0.23446-0.75797 0.69581 0.48596-0.70067
  -6  -1  -3 4065.33 44.2147   1-0.47785-0.14312-0.68937 0.62720 0.48783-0.77670
  -6  -1  -4 29.5923  11.095   1-0.58460-0.04464-0.59797 0.53579 0.47982-0.84283
  -6  -1  -5  604.80  20.801   1-0.69086 0.05337-0.48511 0.42292 0.45581-0.89298
  -6  -1  -6-3.62971 12.5629   1-0.78702 0.14127-0.35769 0.29550 0.41188-0.92320
  -6  -1  -7 1086.83 30.3562   1-0.86494 0.21093-0.22687 0.16467 0.34855-0.93403
  -6  -1  -8 10.0137 15.9071   1-0.92097 0.25870-0.10394 0.04173 0.27061-0.93023
  -5  -1  -9 81.4428 7.05929   1-0.95905 0.38789 0.16519-0.22740 0.12176-0.84446
  -5  -1  -8 123.926 8.61057   1-0.94287 0.37996 0.06599-0.12819 0.21951-0.86806
  -5  -1  -7 1565.13 32.4247   1-0.90515 0.35050-0.06086-0.00133 0.31729-0.89169
  -5  -1  -6 248.332 16.2703   1-0.83802 0.29163-0.21284 0.15066 0.40597-0.90622
  -5  -1  -5 1760.02 29.8682   1-0.73807 0.19994-0.37764 0.31547 0.47346-0.89956
  -5  -1  -4 109.534 8.25682   1-0.61218 0.08231-0.53436 0.47220 0.51102-0.86297
  -5  -1  -3 1649.79 26.2997   1-0.47668-0.04492-0.66365 0.60150 0.51979-0.79758
  -5  -1  -2 582.612 15.9378   1-0.34842-0.16493-0.75761 0.69546 0.50966-0.71331
  -5  -1  -1 603.603  15.848   1-0.23713-0.26796-0.81947 0.75733 0.49206-0.62156
  -5  -1   0 1304.52 21.6966   1-0.14519-0.35164-0.85714 0.79500 0.47489-0.53024
  -5  -1   1 8831.00 52.5376   1-0.07086-0.41771-0.87822 0.81609 0.46207-0.44326
  -5  -1   2 41.3959 3.72063   1-0.01113-0.46918-0.88835 0.82623 0.45485-0.36190
  -5  -1   3 9696.08 57.4409   1 0.03698-0.50903-0.89125 0.82915 0.45321-0.28610
  -5  -1   4 739.225 18.0068   1 0.07590-0.53969-0.88928 0.82719 0.45656-0.21530
  -5  -1   5 9.01411 7.70572   1 0.10753-0.56306-0.88389 0.82180 0.46420-0.14879
  -5  -1   6  11.393  8.6767   1 0.13328-0.58056-0.87596 0.81388 0.47545-0.08589
  -5  -1   7 255.725 14.3467   1 0.15423-0.59325-0.86603 0.80396 0.48972-0.02600
  -5  -1   8 140.253 11.0801   1 0.17116-0.60192-0.85441 0.79235 0.50649 0.03137
  -5  -1   9 1760.68 34.8248   1 0.18466-0.60715-0.84128 0.77923 0.52537 0.08665
  -5  -1  10 3.98313 13.8799   1 0.19516-0.60940-0.82674 0.76469 0.54599 0.14017
  -5   0  11 45.2149 16.6387   1 0.16852-0.57449-0.78852 0.78857 0.60645 0.15388
  -5   0  10 246.257 15.2487   1 0.15727-0.57150-0.80405 0.80409 0.58723 0.09894
  -5   0   9 8.17026 14.6225   1 0.14292-0.56541-0.81790 0.81793 0.56967 0.04235
  -5   0   8 1885.62 33.9594   1 0.12507-0.55582-0.82996 0.82998 0.55407-0.01620
  -5   0   7  9.1433   9.905   1 0.10320-0.54221-0.84001 0.84002 0.54074-0.07702
  -5   0   6 814.993 20.6829   1 0.07662-0.52389-0.84770 0.84770 0.53008-0.14051
  -5   0   5 5.15457 7.73757   1 0.04446-0.49998-0.85247 0.85247 0.52249-0.20707
  -5   0   4 458.102 14.9873   1 0.00557-0.46936-0.85347 0.85346 0.51840-0.27713
  -5   0   3 21.9433 8.78651   1-0.04142-0.43062-0.84939 0.84937 0.51817-0.35105
  -5   0   2 7706.19 49.5169   1-0.09822-0.38208-0.83829 0.83826 0.52195-0.42899
  -5   0   1 11.6918 8.75885   1-0.16667-0.32190-0.81736 0.81732 0.52943-0.51062
  -5   0   0 5929.70 43.1939   1-0.24841-0.24841-0.78275 0.78270 0.53934-0.59468
  -5   0  -1 20.0358 7.57758   1-0.34412-0.16096-0.72968 0.72962 0.54885-0.67834
  -5   0  -2 4680.58   40.18   1-0.45213-0.06121-0.65342 0.65336 0.55298-0.75662
  -5   0  -3 16.0059 8.04453   1-0.56696 0.04536-0.55154 0.55146 0.54488-0.82268
  -5   0  -4 3335.46 38.0882   1-0.67911 0.14925-0.42688 0.42680 0.51779-0.86974
  -5   0  -5 14.9423 10.1926   1-0.77758 0.23946-0.28894 0.28885 0.46839-0.89448
  -5   0  -6 205.204 15.5724   1-0.85441 0.30803-0.15105 0.15095 0.39892-0.89916
  -5   0  -7 25.4157 11.9292   1-0.90739 0.35275-0.02499 0.02489 0.31588-0.89027
  -5   0  -8 924.121 28.1854   1-0.93920 0.37630 0.08254-0.08266 0.22660-0.87515
  -5   0  -9 4.31794 13.3588   1-0.95462 0.38346 0.16990-0.17003 0.13672-0.85942
  -5   1  -9 67.2582 6.79687   1-0.95002 0.37887 0.18057-0.11861 0.14722-0.86991
  -5   1  -8 117.813 9.00379   1-0.93569 0.37280 0.10277-0.04081 0.23118-0.87973
  -5   1  -7 1491.87 32.1574   1-0.90838 0.35374 0.00955 0.05243 0.31427-0.88866
  -5   1  -6 276.767 16.1647   1-0.86499 0.31861-0.09792 0.15991 0.39275-0.89299
  -5   1  -5 1737.52 29.7924   1-0.80354 0.26542-0.21563 0.27763 0.46188-0.88796
  -5   1  -4 105.245 7.40845   1-0.72457 0.19471-0.33650 0.39850 0.51703-0.86896
  -5   1  -3 1722.56  26.322   1-0.63199 0.11040-0.45168 0.51369 0.55542-0.83321
  -5   1  -2  578.60 15.7833   1-0.53242 0.01908-0.55319 0.61520 0.57741-0.78104
  -5   1  -1 606.991 16.0047   1-0.43308-0.07200-0.63623 0.69826 0.58624-0.71573
  -5   1   0 1339.35 22.1434   1-0.33974-0.15708-0.69983 0.76186 0.58656-0.64189
  -5   1   1 8895.64 52.8527   1-0.25577-0.23279-0.74577 0.80781 0.58279-0.56397
  -5   1   2 58.7345 5.10981   1-0.18240-0.29790-0.77709 0.83914 0.57826-0.48529
  -5   1   3 9852.08  57.449   1-0.11941-0.35263-0.79695 0.85901 0.57508-0.40796
  -5   1   4  781.17 18.2718   1-0.06588-0.39790-0.80806 0.87013 0.57435-0.33307
  -5   1   5 11.7463 7.92347   1-0.02065-0.43488-0.81255 0.87463 0.57651-0.26109
  -5   1   6-7.56891 8.92362   1 0.01745-0.46471-0.81199 0.87407 0.58164-0.19207
  -5   1   7 257.939 14.8155   1 0.04944-0.48845-0.80748 0.86957 0.58958-0.12586
  -5   1   8 149.988 11.4648   1 0.07620-0.50695-0.79980 0.86191 0.60009-0.06221
  -5   1   9 1755.38 34.7382   1 0.09844-0.52093-0.78951 0.85162 0.61290-0.00087
  -5   1  10-14.7933 14.0527   1 0.11673-0.53096-0.77694 0.83906 0.62772 0.05846
  -5   2  10 141.598 13.5072   1 0.07418-0.48840-0.74521 0.86941 0.66675 0.01944
  -5   2   9-15.0539 14.8376   1 0.05201-0.47449-0.75596 0.88015 0.65420-0.04216
  -5   2   8 2212.06 36.7912   1 0.02554-0.45628-0.76388 0.88807 0.64360-0.10571
  -5   2   7  477.54 17.9122   1-0.00578-0.43321-0.76850 0.89268 0.63512-0.17138
  -5   2   6 497.276 16.8738   1-0.04264-0.40462-0.76913 0.89330 0.62888-0.23930
  -5   2   5 2.81834 8.29199   1-0.08578-0.36974-0.76482 0.88899 0.62491-0.30947
  -5   2   4 751.618 18.3018   1-0.13600-0.32777-0.75434 0.87850 0.62303-0.38175
  -5   2   3 23.2543 3.57591   1-0.19405-0.27798-0.73607 0.86022 0.62278-0.45566
  -5   2   2 389.064 14.1846   1-0.26046-0.21983-0.70805 0.83219 0.62323-0.53025
  -5   2   1  508.26  15.845   1-0.33521-0.15334-0.66810 0.79222 0.62278-0.60395
  -5   2   015301.30 70.3599   1-0.41740-0.07941-0.61414 0.73826 0.61909-0.67442
  -5   2  -1  906.53 19.1457   1-0.50480-0.00028-0.54487 0.66898 0.60914-0.73862
  -5   2  -2 886.749 19.1914   1-0.59367 0.08034-0.46053 0.58463 0.58966-0.79328
  -5   2  -3 92.9073 7.53927   1-0.67919 0.15760-0.36362 0.48772 0.55794-0.83572
  -5   2  -4 2082.98 31.0855   1-0.75633 0.22648-0.25891 0.38299 0.51280-0.86473
  -5   2  -5 94.7649 7.09245   1-0.82120 0.28309-0.15247 0.27655 0.45501-0.88109
  -5   2  -6 35.7327 12.1896   1-0.87184 0.32547-0.05024 0.17431 0.38707-0.88730
  -5   2  -7 67.2752 6.39165   1-0.90831 0.35369 0.04325 0.08081 0.31229-0.88667
  -5   2  -8 1000.83 30.3875   1-0.93207 0.36919 0.12542-0.00137 0.23392-0.88245
  -5   2  -9 89.7726 6.82764   1-0.94523 0.37408 0.19535-0.07131 0.15455-0.87724
  -5   3  -9-19.0816 15.0248   1-0.94015 0.36901 0.21311-0.02698 0.15947-0.88215
  -5   3  -8 630.887 24.4584   1-0.92817 0.36529 0.14973 0.03641 0.23518-0.88370
  -5   3  -7 2334.36 39.3039   1-0.90730 0.35268 0.07640 0.10975 0.30984-0.88421
  -5   3  -6 362.343   18.58   1-0.87607 0.32971-0.00619 0.19234 0.38157-0.88179
  -5   3  -5 296.128 15.4203   1-0.83337 0.29527-0.09623 0.28239 0.44807-0.87414
  -5   3  -4 4318.08 44.9476   1-0.77897 0.24912-0.19069 0.37686 0.50689-0.85881
  -5   3  -3 2052.80 30.0258   1-0.71384 0.19226-0.28547 0.47165 0.55599-0.83377
  -5   3  -2 277.844 13.0795   1-0.64032 0.12699-0.37606 0.56224 0.59426-0.79788
  -5   3  -1 211.226 12.0464   1-0.56174 0.05668-0.45837 0.64457 0.62185-0.75132
  -5   3   0 3977.95 37.8727   1-0.48182-0.01498-0.52955 0.71575 0.64012-0.69544
  -5   3   1 9731.13 57.7509   1-0.40391-0.08464-0.58824 0.77445 0.65121-0.63238
  -5   3   2 1206.72 21.5276   1-0.33053-0.14976-0.63449 0.82071 0.65749-0.56451
  -5   3   3 2591.44 31.1765   1-0.26322-0.20880-0.66929 0.85552 0.66112-0.49399
  -5   3   4 1926.58 28.2536   1-0.20272-0.26105-0.69409 0.88033 0.66382-0.42254
  -5   3   5 496.886 16.7099   1-0.14910-0.30641-0.71047 0.89671 0.66681-0.35137
  -5   3   6 262.659 13.8432   1-0.10207-0.34518-0.71986 0.90611 0.67087-0.28128
  -5   3   7 152.683 10.8287   1-0.06117-0.37782-0.72350 0.90977 0.67644-0.21270
  -5   3   8 418.315 20.1764   1-0.02583-0.40490-0.72240 0.90867 0.68374-0.14585
  -5   3   9 774.383 26.0996   1 0.00450-0.42697-0.71732 0.90360 0.69282-0.08077
  -5   3  10 58.8128  5.9226   1 0.03032-0.44453-0.70885 0.89514 0.70362-0.01742
  -5   4  10 28.2375 14.6304   1-0.01407-0.40014-0.66802 0.91639 0.73775-0.05154
  -5   4   9 37.2357 5.77955   1-0.04317-0.37929-0.67388 0.92225 0.72811-0.11606
  -5   4   8 1326.32 30.9467   1-0.07684-0.35388-0.67582 0.92418 0.71986-0.18196
  -5   4   7 310.634 17.4011   1-0.11548-0.32351-0.67320 0.92155 0.71292-0.24917
  -5   4   6  131.02 10.2547   1-0.15946-0.28779-0.66522 0.91356 0.70706-0.31747
  -5   4   5 109.618 6.00583   1-0.20910-0.24641-0.65094 0.89926 0.70189-0.38644
  -5   4   4 2448.06 33.0448   1-0.26454-0.19923-0.62925 0.87757 0.69674-0.45545
  -5   4   3 442.927 15.3603   1-0.32565-0.14637-0.59901 0.84732 0.69067-0.52353
  -5   4   2 127.217 9.04484   1-0.39188-0.08840-0.55916 0.80746 0.68238-0.58938
  -5   4   1 351.781 14.2568   1-0.46208-0.02646-0.50893 0.75723 0.67026-0.65142
  -5   4   0 3420.58 35.9573   1-0.53447 0.03767-0.44819 0.69647 0.65256-0.70787
  -5   4  -1 611.449 17.8828   1-0.60667 0.10161-0.37765 0.62593 0.62759-0.75705
  -5   4  -2 1444.23 25.2013   1-0.67593 0.16261-0.29909 0.54736 0.59407-0.79768
  -5   4  -3 2.25668 10.9008   1-0.73952 0.21794-0.21524 0.46350 0.55146-0.82922
  -5   4  -4 2437.19 34.7269   1-0.79523 0.26539-0.12939 0.37764 0.50008-0.85199
  -5   4  -5 436.893 18.5071   1-0.84165 0.30355-0.04490 0.29314 0.44106-0.86713
  -5   4  -6 899.761 25.2812   1-0.87828 0.33192 0.03533 0.21291 0.37604-0.87626
  -5   4  -7 41.2105 15.5577   1-0.90541 0.35080 0.10914 0.13909 0.30685-0.88122
  -5   4  -8 758.165 27.6703   1-0.92387 0.36099 0.17524 0.07298 0.23519-0.88371
  -5   5  -8 62.4189 6.95558   1-0.91907 0.35620 0.20164 0.10866 0.23410-0.88261
  -5   5  -7 1469.89 33.9255   1-0.90267 0.34806 0.14160 0.16871 0.30329-0.87765
  -5   5  -6 715.274 24.0306   1-0.87886 0.33251 0.07500 0.23531 0.37033-0.87054
  -5   5  -5 17.2015 13.6258   1-0.84700 0.30891 0.00286 0.30747 0.43393-0.85999
  -5   5  -4 1896.33 32.0726   1-0.80684 0.27700-0.07328 0.38361 0.49270-0.84461
  -5   5  -3 2531.25 35.0274   1-0.75860 0.23703-0.15126 0.46161 0.54532-0.82308
  -5   5  -2 1905.42 29.7881   1-0.70316 0.18985-0.22858 0.53893 0.59077-0.79438
  -5   5  -1 716.507 19.3864   1-0.64202 0.13697-0.30261 0.61297 0.62854-0.75799
  -5   5   0 960.155 21.4682   1-0.57713 0.08034-0.37096 0.68133 0.65872-0.71402
  -5   5   1 1662.98 27.1243   1-0.51064 0.02211-0.43180 0.74218 0.68198-0.66313
  -5   5   2 154.561  11.734   1-0.44463-0.03565-0.48403 0.79442 0.69943-0.60643
  -5   5   3 456.784 16.7688   1-0.38084-0.09118-0.52724 0.83764 0.71241-0.54526
  -5   5   4 1990.81 31.4517   1-0.32058-0.14318-0.56162 0.87202 0.72228-0.48098
  -5   5   5 1985.36 32.7214   1-0.26471-0.19079-0.58774 0.89815 0.73024-0.41478
  -5   5   6 560.026  19.951   1-0.21368-0.23356-0.60641 0.91683 0.73729-0.34769
  -5   5   7 948.477 25.7168   1-0.16764-0.27134-0.61848 0.92891 0.74421-0.28045
  -5   5   8 174.834   13.54   1-0.12653-0.30419-0.62480 0.93524 0.75152-0.21362
  -5   5   9 81.0398 6.05495   1-0.09014-0.33232-0.62610 0.93654 0.75960-0.14754
  -5   5  10 3.09991 13.9875   1-0.05823-0.35597-0.62301 0.93347 0.76864-0.08243
  -5   6   9 11.1755 14.2748   1-0.13563-0.28683-0.57455 0.94708 0.78698-0.17491
  -5   6   8 543.641 22.7286   1-0.17404-0.25667-0.57009 0.94261 0.77850-0.24059
  -5   6   7 33.4151 6.36037   1-0.21681-0.22216-0.56033 0.93284 0.77023-0.30646
  -5   6   6 11.5028 12.5079   1-0.26394-0.18329-0.54460 0.91711 0.76169-0.37207
  -5   6   5 271.026 16.6074   1-0.31529-0.14020-0.52227 0.89477 0.75227-0.43681
  -5   6   4 2133.58  33.486   1-0.37048-0.09327-0.49272 0.86521 0.74119-0.49988
  -5   6   3 449.809 17.1321   1-0.42884-0.04317-0.45549 0.82797 0.72750-0.56034
  -5   6   2 1528.03 26.9357   1-0.48938 0.00911-0.41041 0.78288 0.71014-0.61714
  -5   6   1 82.5175 6.97359   1-0.55079 0.06226-0.35769 0.73015 0.68806-0.66920
  -5   6   0 2313.61 32.2437   1-0.61149 0.11470-0.29805 0.67050 0.66029-0.71559
  -5   6  -1 342.667 16.2211   1-0.66976 0.16471-0.23274 0.60518 0.62617-0.75562
  -5   6  -2 83.9862 7.51781   1-0.72396 0.21065-0.16346 0.53589 0.58539-0.78899
  -5   6  -3 239.594 15.5042   1-0.77267 0.25110-0.09223 0.46465 0.53811-0.81586
  -5   6  -4 1343.01 28.0759   1-0.81488 0.28505-0.02112 0.39354 0.48488-0.83678
  -5   6  -5 25.0225 12.1674   1-0.85004 0.31195 0.04793 0.32449 0.42659-0.85264
  -5   6  -6 751.054 25.1989   1-0.87803 0.33168 0.11331 0.25909 0.36430-0.86451
  -5   6  -7 45.9094 15.5391   1-0.89909 0.34449 0.17383 0.19856 0.29910-0.87346
  -5   6  -8 504.737 24.2397   1-0.91371 0.35084 0.22873 0.14366 0.23200-0.88050
  -5   7  -7 772.523 27.2083   1-0.89468 0.34009 0.20590 0.22857 0.29427-0.86862
  -5   7  -6 170.631 13.7123   1-0.87595 0.32961 0.15056 0.28393 0.35788-0.85808
  -5   7  -5  3.1246 13.6199   1-0.85115 0.31307 0.09093 0.34356 0.41896-0.84501
  -5   7  -4 419.331 20.5224   1-0.82009 0.29027 0.02796 0.40654 0.47665-0.82855
  -5   7  -3 858.551 23.9409   1-0.78281 0.26125-0.03711 0.47162 0.53009-0.80784
  -5   7  -2 618.292 20.8168   1-0.73968 0.22638-0.10278 0.53730 0.57854-0.78213
  -5   7  -1 2951.56 38.5207   1-0.69140 0.18636-0.16740 0.60192 0.62143-0.75087
  -5   7   0 146.578 10.8883   1-0.63899 0.14221-0.22927 0.66381 0.65850-0.71379
  -5   7   1 777.224 21.2997   1-0.58372 0.09519-0.28689 0.72144 0.68983-0.67097
  -5   7   2 272.539 16.0937   1-0.52695 0.04669-0.33901 0.77357 0.71580-0.62278
  -5   7   3 65.6741 5.25005   1-0.47005-0.00195-0.38478 0.81934 0.73703-0.56987
  -5   7   4  90.652 5.51677   1-0.41426-0.04949-0.42371 0.85828 0.75434-0.51303
  -5   7   5 1101.72  27.327   1-0.36057-0.09491-0.45570 0.89027 0.76858-0.45311
  -5   7   6 382.101  20.206   1-0.30978-0.13745-0.48090 0.91549 0.78059-0.39097
  -5   7   7 1303.65 32.4572   1-0.26239-0.17658-0.49968 0.93428 0.79111-0.32734
  -5   7   8-27.8923 13.8617   1-0.21874-0.21197-0.51251 0.94711 0.80078-0.26286
  -5   7   9 1.85174 12.9622   1-0.17896-0.24348-0.51988 0.95449 0.81011-0.19803
  -5   8   8 115.603 7.92273   1-0.26015-0.17055-0.45281 0.94950 0.81849-0.28056
  -5   8   7 38.1729 14.7672   1-0.30402-0.13494-0.43742 0.93410 0.80715-0.34337
  -5   8   6 115.454 9.78046   1-0.35096-0.09626-0.41622 0.91289 0.79446-0.40484
  -5   8   5 281.938  19.003   1-0.40056-0.05492-0.38893 0.88559 0.77983-0.46436
  -5   8   4 1276.93 29.8454   1-0.45219-0.01155-0.35541 0.85206 0.76258-0.52125
  -5   8   3 41.0216 4.83204   1-0.50506 0.03306-0.31572 0.81236 0.74200-0.57483
  -5   8   2 575.536 20.0073   1-0.55819 0.07793-0.27018 0.76681 0.71743-0.62441
  -5   8   1 205.147 14.4698   1-0.61049 0.12198-0.21939 0.71602 0.68829-0.66942
  -5   8   0 235.153 15.2607   1-0.66083 0.16405-0.16426 0.66088 0.65418-0.70946
  -5   8  -1  58.452 6.40719   1-0.70810 0.20306-0.10595 0.60256 0.61491-0.74434
  -5   8  -2 4.20981 12.8867   1-0.75133 0.23804-0.04578 0.54238 0.57055-0.77414
  -5   8  -3-7.36297 13.2533   1-0.78979 0.26823 0.01486 0.48174 0.52142-0.79915
  -5   8  -4 1000.67 28.0178   1-0.82296 0.29315 0.07463 0.42196 0.46801-0.81989
  -5   8  -5 13.8808 13.1977   1-0.85061 0.31253 0.13233 0.36425 0.41096-0.83700
  -5   8  -6 298.987 20.3868   1-0.87271 0.32638 0.18699 0.30958 0.35098-0.85117
  -5   8  -7 16.1135 14.8244   1-0.88944 0.33485 0.23784 0.25872 0.28876-0.86310
  -5   9  -6 5.08171 13.9458   1-0.86838 0.32206 0.22276 0.33589 0.34354-0.84373
  -5   9  -5 80.7749 6.93649   1-0.84859 0.31052 0.17245 0.38621 0.40252-0.82855
  -5   9  -4 10.6229 16.8382   1-0.82383 0.29403 0.11935 0.43932 0.45891-0.81079
  -5   9  -3 936.114 28.6633   1-0.79412 0.27258 0.06428 0.49440 0.51213-0.78986
  -5   9  -2 3.04395  13.613   1-0.75963 0.24634 0.00819 0.55049 0.56165-0.76523
  -5   9  -1 453.754 20.1281   1-0.72071 0.21568-0.04782 0.60651 0.60700-0.73643
  -5   9   0 65.2373 7.02325   1-0.67794 0.18117-0.10259 0.66130 0.64788-0.70316
  -5   9   1 8.14248 10.6779   1-0.63205 0.14354-0.15499 0.71371 0.68414-0.66527
  -5   9   2 28.9791 10.6476   1-0.58391 0.10366-0.20397 0.76269 0.71584-0.62281
  -5   9   3 67.0061 6.53504   1-0.53447 0.06248-0.24865 0.80737 0.74322-0.57604
  -5   9   4 18.8852 15.0117   1-0.48468 0.02095-0.28834 0.84708 0.76666-0.52533
  -5   9   5 770.478 26.7744   1-0.43543-0.02004-0.32263 0.88137 0.78668-0.47119
  -5   9   6 38.2881 15.7456   1-0.38749-0.05972-0.35128 0.91003 0.80384-0.41420
  -5   9   7 426.115 23.6484   1-0.34152-0.09744-0.37427 0.93303 0.81871-0.35493
  -5  10   6  17.564 14.2168   1-0.41950-0.02771-0.28663 0.90747 0.80921-0.41957
  -5  10   5 27.6797 15.0153   1-0.46548 0.01002-0.25725 0.87808 0.78971-0.47423
  -5  10   4 901.491 29.6342   1-0.51220 0.04847-0.22283 0.84365 0.76724-0.52590
  -5  10   3 9.66637 13.6069   1-0.55891 0.08692-0.18368 0.80450 0.74134-0.57415
  -5  10   2 38.9726 13.3026   1-0.60482 0.12458-0.14033 0.76114 0.71165-0.61861
  -5  10   1 7.84169 12.3158   1-0.64913 0.16063-0.09345 0.71424 0.67791-0.65903
  -5  10   0 220.741 16.8839   1-0.69106 0.19429-0.04386 0.66464 0.64001-0.69527
  -5  10  -1 92.3916 6.49933   1-0.72990 0.22488 0.00750 0.61328 0.59796-0.72737
  -5  10  -2 18.7332 13.8075   1-0.76509 0.25181 0.05965 0.56112 0.55194-0.75551
  -5  10  -3 27.5209 15.2559   1-0.79620 0.27466 0.11163 0.50914 0.50226-0.77998
  -5  10  -4 697.224 27.5914   1-0.82295 0.29315 0.16251 0.45824 0.44932-0.80119
  -5  10  -5 17.1957 15.6393   1-0.84521 0.30715 0.21153 0.40922 0.39357-0.81960
  -5  11  -3 502.065 26.1021   1-0.79629 0.27476 0.15725 0.52559 0.49178-0.76950
  -5  11  -2 9.57562 14.5615   1-0.76812 0.25484 0.10902 0.57384 0.54148-0.74504
  -5  11  -1 283.811 20.0952   1-0.73616 0.23114 0.06044 0.62243 0.58791-0.71732
  -5  11   0 111.143 7.26958   1-0.70076 0.20400 0.01233 0.67054 0.63080-0.68606
  -5  11   1 189.067 14.5207   1-0.66236 0.17386-0.03446 0.71733 0.66996-0.65107
  -5  11   2 38.7437 5.80412   1-0.62153 0.14129-0.07910 0.76198 0.70530-0.61226
  -5  11   3 49.1052 6.77416   1-0.57892 0.10694-0.12083 0.80373 0.73688-0.56969
  -5  11   4 28.2516 16.2519   1-0.53519 0.07147-0.15900 0.84191 0.76485-0.52350
  -5  11   5 206.448 14.2364   1-0.49106 0.03560-0.19308 0.87599 0.78947-0.47397
  -5  12   2 13.1461 14.9063   1-0.63456 0.15432-0.02007 0.76504 0.69713-0.60408
  -5  12   1-2.48986  13.835   1-0.67223 0.18374 0.02227 0.72270 0.66053-0.64163
  -5  12   0 203.439 15.9944   1-0.70748 0.21073 0.06631 0.67864 0.62044-0.67569
  -5  12  -1-13.9562 15.0922   1-0.73985 0.23484 0.11134 0.63361 0.57696-0.70636
  -4  13   2 136.158 10.8733   1-0.62783 0.24697 0.06897 0.73809 0.70054-0.59641
  -4  13   1 85.2724 7.09373   1-0.66367 0.27455 0.11317 0.69389 0.66089-0.63092
  -4  13   0 11.9927 15.6277   1-0.69660 0.29921 0.15832 0.64872 0.61783-0.66201
  -4  13  -1 65.0017 7.22353   1-0.72625 0.32061 0.20370 0.60334 0.57158-0.68991
  -4  12  -3 9.29582  14.441   1-0.78014 0.35797 0.25258 0.49236 0.48189-0.74853
  -4  12  -2 19.7478 13.7115   1-0.75548 0.34157 0.20532 0.53963 0.53414-0.72663
  -4  12  -1  27.428  14.211   1-0.72683 0.32118 0.15689 0.58807 0.58354-0.70188
  -4  12   0 676.946 26.2496   1-0.69437 0.29698 0.10804 0.63692 0.62970-0.67388
  -4  12   1 10.3175 15.8227   1-0.65840 0.26927 0.05961 0.68537 0.67230-0.64234
  -4  12   2 8.66524 14.6713   1-0.61937 0.23850 0.01246 0.73252 0.71113-0.60701
  -4  12   3 74.3749 6.69246   1-0.57783 0.20522-0.03254 0.77753 0.74607-0.56780
  -4  12   4 181.801  14.844   1-0.53443 0.17008-0.07458 0.81958 0.77715-0.52473
  -4  12   5 1.25913 15.6761   1-0.48988 0.13379-0.11296 0.85797 0.80449-0.47792
  -4  11   6 12.7687 14.0112   1-0.42019 0.07235-0.21207 0.89500 0.83000-0.42929
  -4  11   5 295.399 20.7707   1-0.46790 0.11181-0.17740 0.86033 0.80828-0.48171
  -4  11   4 8.31246 13.3345   1-0.51559 0.15123-0.13784 0.82075 0.78298-0.53057
  -4  11   3 64.5698 6.19958   1-0.56242 0.18980-0.09393 0.77684 0.75374-0.57548
  -4  11   2 224.488 14.0392   1-0.60755 0.22667-0.04643 0.72933 0.72032-0.61621
  -4  11   1 168.362 13.6006   1-0.65018 0.26105 0.00378 0.67911 0.68262-0.65266
  -4  11   0  358.55 20.3774   1-0.68963 0.29224 0.05572 0.62716 0.64071-0.68490
  -4  11  -1 563.752 22.3479   1-0.72532 0.31967 0.10835 0.57452 0.59481-0.71315
  -4  11  -2 -5.4633 13.6691   1-0.75686 0.34295 0.16070 0.52217 0.54526-0.73776
  -4  11  -3 353.627  20.284   1-0.78402 0.36185 0.21184 0.47101 0.49251-0.75916
  -4  11  -4 32.7351 14.8079   1-0.80670 0.37627 0.26100 0.42184 0.43704-0.77784
  -4  11  -5 20.1298 15.0448   1-0.82495 0.38626 0.30755 0.37529 0.37936-0.79430
  -4  10  -6 11.1945  13.962   1-0.84702 0.40006 0.32071 0.30004 0.32691-0.81602
  -4  10  -5 36.9989 5.83235   1-0.83162 0.39292 0.27374 0.34701 0.38754-0.80250
  -4  10  -4 252.251 18.0735   1-0.81147 0.38103 0.22329 0.39747 0.44630-0.78710
  -4  10  -3 15.0654 13.9299   1-0.78640 0.36422 0.16993 0.45084 0.50259-0.76925
  -4  10  -2 412.446 20.4534   1-0.75636 0.34244 0.11443 0.50635 0.55582-0.74832
  -4  10  -1 38.1489 12.9124   1-0.72146 0.31580 0.05774 0.56305 0.60539-0.72374
  -4  10   0 616.774 22.3923   1-0.68202 0.28463 0.00097 0.61982 0.65081-0.69501
  -4  10   1 30.2178 12.8613   1-0.63858 0.24944-0.05468 0.67549 0.69170-0.66175
  -4  10   2 48.1702 4.99072   1-0.59186 0.21098-0.10802 0.72883 0.72787-0.62377
  -4  10   3  146.82 11.5051   1-0.54274 0.17012-0.15792 0.77874 0.75933-0.58107
  -4  10   4 560.906 22.3432   1-0.49220 0.12784-0.20341 0.82425 0.78628-0.53387
  -4  10   5 106.238 8.87713   1-0.44125 0.08515-0.24376 0.86460 0.80911-0.48255
  -4  10   6-1.68226 14.3732   1-0.39082 0.04297-0.27846 0.89931 0.82833-0.42762
  -4  10   7 22.6881  14.053   1-0.34175 0.00217-0.30724 0.92810 0.84454-0.36968
  -4   9   8 16.1471 16.2794   1-0.25737-0.07396-0.39459 0.95337 0.84789-0.29889
  -4   9   7 799.582 26.8344   1-0.30547-0.03412-0.37353 0.93230 0.83638-0.36152
  -4   9   6 225.626 15.1169   1-0.35637 0.00852-0.34602 0.90478 0.82279-0.42209
  -4   9   5 1436.76 31.2774   1-0.40939 0.05328-0.31194 0.87069 0.80642-0.47987
  -4   9   4 90.8569 6.91248   1-0.46367 0.09930-0.27138 0.83012 0.78652-0.53412
  -4   9   3  25.319 11.3335   1-0.51814 0.14552-0.22472 0.78346 0.76239-0.58414
  -4   9   2 0.86511 9.84473   1-0.57166 0.19077-0.17266 0.73139 0.73345-0.62935
  -4   9   1 372.891 17.1265   1-0.62301 0.23386-0.11622 0.67494 0.69933-0.66938
  -4   9   0 422.583 18.3413   1-0.67106 0.27366-0.05665 0.61536 0.65989-0.70409
  -4   9  -1 309.464 17.2014   1-0.71487 0.30921 0.00462 0.55408 0.61526-0.73362
  -4   9  -2 11.8019 12.6935   1-0.75372 0.33979 0.06615 0.49254 0.56584-0.75835
  -4   9  -3 2726.21 41.3667   1-0.78715 0.36497 0.12658 0.43211 0.51220-0.77886
  -4   9  -4 0.50331 13.2876   1-0.81500 0.38456 0.18470 0.37398 0.45504-0.79585
  -4   9  -5 58.8718 5.80041   1-0.83732 0.39862 0.23959 0.31908 0.39509-0.81005
  -4   9  -6  22.571 12.5602   1-0.85433 0.40737 0.29052 0.26814 0.33307-0.82219
  -4   9  -7 260.402 16.2705   1-0.86638 0.41116 0.33706 0.22160 0.26964-0.83291
  -4   8  -8  804.36 29.3124   1-0.88240 0.41891 0.35597 0.14059 0.20740-0.84483
  -4   8  -7-4.10831  14.649   1-0.87417 0.41894 0.31088 0.18569 0.27334-0.83662
  -4   8  -6-9.71584 12.0454   1-0.86089 0.41392 0.26046 0.23612 0.33845-0.82757
  -4   8  -5  22.431 11.4864   1-0.84204 0.40333 0.20499 0.29160 0.40204-0.81701
  -4   8  -4 166.624 11.9687   1-0.81719 0.38674 0.14503 0.35157 0.46332-0.80414
  -4   8  -3 91.4481 6.63462   1-0.78606 0.36387 0.08143 0.41517 0.52139-0.78806
  -4   8  -2 698.108  21.593   1-0.74859 0.33466 0.01541 0.48120 0.57535-0.76786
  -4   8  -1 1417.58  27.814   1-0.70506 0.29939-0.05154 0.54817 0.62434-0.74271
  -4   8   0 4024.93 43.6548   1-0.65609 0.25868-0.11771 0.61434 0.66772-0.71194
  -4   8   1 182.678 13.6287   1-0.60269 0.21354-0.18132 0.67795 0.70513-0.67519
  -4   8   2 136.966 10.1907   1-0.54613 0.16524-0.24070 0.73735 0.73654-0.63245
  -4   8   3 52.1229 4.52046   1-0.48784 0.11521-0.29448 0.79113 0.76230-0.58406
  -4   8   4 503.678 18.5055   1-0.42929 0.06491-0.34166 0.83832 0.78302-0.53062
  -4   8   5 391.003 18.8747   1-0.37179 0.01568-0.38166 0.87833 0.79953-0.47299
  -4   8   6 34.4422 14.5882   1-0.31649-0.03137-0.41432 0.91100 0.81274-0.41205
  -4   8   7  139.66 14.1413   1-0.26421-0.07538-0.43977 0.93646 0.82356-0.34872
  -4   8   8 611.433 25.1236   1-0.21556-0.11577-0.45840 0.95510 0.83280-0.28380
  -4   8   9 40.8258 6.18886   1-0.17089-0.15219-0.47069 0.96739 0.84113-0.21798
  -4   7   9-17.8072 12.4929   1-0.12565-0.19743-0.52983 0.96445 0.81948-0.19634
  -4   7   8 90.4335 8.62701   1-0.16945-0.16189-0.52070 0.95532 0.81263-0.26364
  -4   7   7 1536.52 32.7332   1-0.21793-0.12168-0.50523 0.93983 0.80551-0.33067
  -4   7   6 759.956 22.6428   1-0.27090-0.07696-0.48268 0.91728 0.79745-0.39677
  -4   7   5 1994.36 32.5134   1-0.32796-0.02817-0.45242 0.88701 0.78759-0.46106
  -4   7   4 128.682 10.4211   1-0.38833 0.02395-0.41398 0.84856 0.77489-0.52251
  -4   7   3 142.386 11.1292   1-0.45093 0.07829-0.36721 0.80178 0.75822-0.57998
  -4   7   2 680.991 18.4814   1-0.51427 0.13337-0.31243 0.74699 0.73643-0.63235
  -4   7   1 2390.13 31.9354   1-0.57665 0.18749-0.25050 0.68505 0.70857-0.67864
  -4   7   0 8.80067 11.3471   1-0.63623 0.23881-0.18287 0.61741 0.67398-0.71820
  -4   7  -1 3295.67 38.0449   1-0.69130 0.28563-0.11145 0.54599 0.63248-0.75085
  -4   7  -2 2278.39 32.5459   1-0.74048 0.32655-0.03842 0.47295 0.58432-0.77685
  -4   7  -3 1771.88   30.17   1-0.78283 0.36064 0.03404 0.40048 0.53024-0.79691
  -4   7  -4 20.1309 10.1629   1-0.81792 0.38746 0.10398 0.33053 0.47124-0.81206
  -4   7  -5 56.9449 5.75829   1-0.84575 0.40704 0.16985 0.26466 0.40846-0.82343
  -4   7  -6 63.7378 5.90805   1-0.86671 0.41974 0.23053 0.20396 0.34304-0.83217
  -4   7  -7 924.488 28.1394   1-0.88135 0.42612 0.28538 0.14911 0.27599-0.83927
  -4   7  -8-18.1651 16.5161   1-0.89035 0.42686 0.33408 0.10040 0.20815-0.84558
  -4   6  -9 198.112 15.8277   1-0.90204 0.43028 0.35911 0.01328 0.13746-0.84905
  -4   6  -8 1583.79 36.3507   1-0.89776 0.43426 0.31349 0.05890 0.20745-0.84489
  -4   6  -7 26.6715 15.0212   1-0.88799 0.43275 0.26073 0.11167 0.27751-0.84080
  -4   6  -6 92.5116 6.13728   1-0.87183 0.42486 0.20079 0.17162 0.34685-0.83598
  -4   6  -5 12.5486  10.696   1-0.84841 0.40969 0.13399 0.23843 0.41440-0.82939
  -4   6  -4 595.702  19.112   1-0.81696 0.38650 0.06116 0.31126 0.47887-0.81971
  -4   6  -3-10.2984 10.8236   1-0.77703 0.35483-0.01624 0.38868 0.53879-0.80547
  -4   6  -2 475.945 17.1891   1-0.72868 0.31474-0.09615 0.46860 0.59269-0.78522
  -4   6  -1  674.88 18.2997   1-0.67262 0.26694-0.17597 0.54842 0.63937-0.75775
  -4   6   0 5221.96 44.0005   1-0.61026 0.21283-0.25289 0.62535 0.67810-0.72233
  -4   6   1 2016.81 28.0163   1-0.54358 0.15442-0.32427 0.69674 0.70881-0.67889
  -4   6   2 124.072 8.42558   1-0.47487 0.09397-0.38798 0.76046 0.73209-0.62801
  -4   6   3 159.833 11.5541   1-0.40639 0.03375-0.44267 0.81516 0.74904-0.57081
  -4   6   4 2076.07 30.3348   1-0.34011-0.02428-0.48778 0.86027 0.76108-0.50870
  -4   6   5 67.1413 5.71398   1-0.27750-0.07863-0.52341 0.89591 0.76967-0.44314
  -4   6   6 31.0124 4.66226   1-0.21955-0.12832-0.55017 0.92268 0.77616-0.37549
  -4   6   7 134.955 12.1386   1-0.16679-0.17282-0.56891 0.94143 0.78167-0.30684
  -4   6   8 1095.00 28.1947   1-0.11940-0.21195-0.58059 0.95312 0.78703-0.23805
  -4   6   9 150.781 12.4966   1-0.07730-0.24579-0.58610 0.95864 0.79286-0.16972
  -4   6  10 85.1306 7.43566   1-0.04028-0.27455-0.58628 0.95883 0.79953-0.10224
  -4   5  10 119.925 10.7854   1 0.00767-0.32250-0.63542 0.94588 0.76811-0.07084
  -4   5   9 184.509 14.6821   1-0.02650-0.29660-0.63863 0.94909 0.76125-0.13813
  -4   5   8 817.174 24.9427   1-0.06600-0.26536-0.63701 0.94746 0.75584-0.20686
  -4   5   7 1002.20 24.7604   1-0.11126-0.22835-0.62966 0.94010 0.75163-0.27680
  -4   5   6 1043.22 23.5304   1-0.16264-0.18523-0.61553 0.92596 0.74818-0.34751
  -4   5   5 1987.48 29.5473   1-0.22030-0.13584-0.59340 0.90383 0.74477-0.41825
  -4   5   4 2850.48 33.3632   1-0.28405-0.08034-0.56201 0.87242 0.74031-0.48794
  -4   5   3 3414.25 34.7394   1-0.35324-0.01941-0.52020 0.83060 0.73335-0.55514
  -4   5   2 2365.35 28.4837   1-0.42654 0.04562-0.46721 0.77760 0.72211-0.61804
  -4   5   1 2342.01 28.3139   1-0.50187 0.11270-0.40301 0.71339 0.70464-0.67472
  -4   5   0 9985.27 56.4557   1-0.57656 0.17913-0.32861 0.63899 0.67918-0.72341
  -4   5  -1 1299.20 22.2365   1-0.64759 0.24190-0.24618 0.55655 0.64450-0.76289
  -4   5  -2 948.766 19.7227   1-0.71213 0.29819-0.15886 0.46922 0.60026-0.79280
  -4   5  -3 6320.01 49.0179   1-0.76801 0.34580-0.07029 0.38064 0.54706-0.81375
  -4   5  -4 1879.74 29.5521   1-0.81402 0.38355 0.01603 0.29432 0.48634-0.82718
  -4   5  -5 805.262 22.0677   1-0.84993 0.41120 0.09721 0.21312 0.41996-0.83495
  -4   5  -6 561.311 20.0914   1-0.87630 0.42931 0.17129 0.13903 0.34987-0.83901
  -4   5  -7 1321.00 29.6751   1-0.89415 0.43891 0.23719 0.07313 0.27779-0.84109
  -4   5  -8 194.531 14.6854   1-0.90469 0.44119 0.29456 0.01575 0.20511-0.84255
  -4   5  -9 206.472  15.242   1-0.90910 0.43733 0.34357-0.03326 0.13279-0.84438
  -4   4  -9 29.3118 13.6481   1-0.91555 0.44378 0.33047-0.08225 0.12577-0.83738
  -4   4  -8 1428.79 32.8409   1-0.91119 0.44769 0.27776-0.02953 0.20083-0.83828
  -4   4  -7 161.776 12.6338   1-0.89993 0.44468 0.21509 0.03315 0.27667-0.83998
  -4   4  -6 298.267 15.7327   1-0.88014 0.43315 0.14211 0.10613 0.35208-0.84123
  -4   4  -5 437.532 17.8423   1-0.85016 0.41143 0.05919 0.18907 0.42523-0.84023
  -4   4  -4 8618.35 57.8968   1-0.80859 0.37812-0.03223 0.28050 0.49377-0.83462
  -4   4  -3 1492.75 24.0781   1-0.75477 0.33255-0.12934 0.37761 0.55505-0.82175
  -4   4  -2 360.752   13.28   1-0.68927 0.27532-0.22801 0.47629 0.60663-0.79918
  -4   4  -1 1104.61 19.3657   1-0.61421 0.20851-0.32339 0.57168 0.64694-0.76533
  -4   4   0 7219.44 46.0965   1-0.53296 0.13552-0.41081 0.65910 0.67574-0.71999
  -4   4   1 4130.49  35.038   1-0.44955 0.06038-0.48675 0.73505 0.69423-0.66432
  -4   4   2 41.4649 3.27402   1-0.36780-0.01312-0.54938 0.79770 0.70460-0.60054
  -4   4   3 386.962 13.9198   1-0.29065-0.08201-0.59851 0.84683 0.70947-0.53126
  -4   4   4 4912.96 41.3517   1-0.21997-0.14443-0.63511 0.88344 0.71128-0.45892
  -4   4   5 1649.10 25.7984   1-0.15664-0.19949-0.66078 0.90911 0.71198-0.38547
  -4   4   6-3.98167 9.51508   1-0.10081-0.24707-0.67725 0.92559 0.71299-0.31232
  -4   4   7 850.651  21.662   1-0.05216-0.28746-0.68616 0.93452 0.71519-0.24037
  -4   4   8 1245.13 27.9495   1-0.01014-0.32122-0.68890 0.93726 0.71907-0.17011
  -4   4   9 585.057 22.1372   1 0.02586-0.34896-0.68658 0.93496 0.72488-0.10176
  -4   4  10 62.1158 5.97242   1 0.05648-0.37133-0.68007 0.92845 0.73264-0.03537
  -4   4  11-9.87603 15.8814   1 0.08228-0.38886-0.66999 0.91838 0.74230 0.02913
  -4   3  11 704.598 27.0963   1 0.12717-0.43376-0.70729 0.89359 0.70515 0.06627
  -4   3  10 99.6353 7.65599   1 0.10524-0.42009-0.71973 0.90602 0.69360 0.00366
  -4   3   9 1005.10 26.8529   1 0.07874-0.40185-0.72923 0.91552 0.68418-0.06107
  -4   3   8 667.912 21.3812   1 0.04702-0.37839-0.73527 0.92155 0.67709-0.12813
  -4   3   7 194.408 13.2744   1 0.00934-0.34896-0.73709 0.92336 0.67249-0.19768
  -4   3   6 613.512 17.1629   1-0.03518-0.31271-0.73365 0.91991 0.67041-0.26975
  -4   3   5 188.351 11.9323   1-0.08743-0.26872-0.72352 0.90978 0.67068-0.34417
  -4   3   4 9235.71 54.1072   1-0.14827-0.21614-0.70489 0.89114 0.67276-0.42040
  -4   3   3 6130.52 42.2097   1-0.21828-0.15439-0.67551 0.86174 0.67556-0.49736
  -4   3   2 6076.71 40.5978   1-0.29739-0.08353-0.63289 0.81912 0.67723-0.57318
  -4   3   1 9116.28 48.9872   1-0.38442-0.00476-0.57479 0.76101 0.67504-0.64514
  -4   3   0 5782.45 39.6448   1-0.47662 0.07918-0.49994 0.68615 0.66551-0.70976
  -4   3  -1 3167.47 30.0642   1-0.56955 0.16385-0.40906 0.59527 0.64505-0.76345
  -4   3  -2 2037.17 25.3924   1-0.65769 0.24373-0.30556 0.49175 0.61099-0.80354
  -4   3  -3 1382.47 22.4152   1-0.73571 0.31349-0.19520 0.38139 0.56258-0.82928
  -4   3  -4 5678.84 46.0524   1-0.79990 0.36942-0.08483 0.27101 0.50131-0.84217
  -4   3  -5 1276.60 24.7004   1-0.84890 0.41016 0.01943 0.16674 0.43036-0.84537
  -4   3  -6 576.898 19.5909   1-0.88341 0.43641 0.11337 0.07279 0.35345-0.84260
  -4   3  -7 2853.73 40.1609   1-0.90542 0.45017 0.19492-0.00876 0.27390-0.83720
  -4   3  -8 811.263 25.6268   1-0.91732 0.45381 0.26372-0.07758 0.19419-0.83165
  -4   3  -9 63.0016 6.22318   1-0.92136 0.44958 0.32048-0.13434 0.11590-0.82752
  -4   3 -10 36.2124 15.6005   1-0.91936 0.43932 0.36636-0.18024 0.03990-0.82566
  -4   2 -10 41.8454 14.3649   1-0.92317 0.44313 0.36265-0.23861 0.02363-0.80940
  -4   2  -9  14.559 13.1083   1-0.92641 0.45463 0.31452-0.19047 0.10242-0.81404
  -4   2  -8 543.435 21.7545   1-0.92311 0.45959 0.25341-0.12935 0.18454-0.82201
  -4   2  -7 15.1378 11.8802   1-0.91078 0.45551 0.17742-0.05335 0.26905-0.83236
  -4   2  -6 4276.84 44.9966   1-0.88618 0.43917 0.08524 0.03884 0.35389-0.84306
  -4   2  -5  342.14 15.2901   1-0.84575 0.40701-0.02283 0.14692 0.43557-0.85058
  -4   2  -4 9798.73  58.413   1-0.78663 0.35615-0.14368 0.26777 0.50912-0.84999
  -4   2  -3 2401.28 28.0613   1-0.70821 0.28599-0.27057 0.39468 0.56915-0.83586
  -4   2  -2 1116.19 18.8713   1-0.61361 0.19965-0.39402 0.51813 0.61166-0.80422
  -4   2  -1 160.204 8.79852   1-0.50953 0.10382-0.50448 0.62860 0.63595-0.75435
  -4   2   0 5760.61  37.933   1-0.40414 0.00670-0.59549 0.71962 0.64494-0.68920
  -4   2   1 3281.88   28.88   1-0.30445-0.08473-0.66508 0.78921 0.64370-0.61381
  -4   2   2 771.382  15.062   1-0.21476-0.16617-0.71484 0.83898 0.63738-0.53334
  -4   2   3 100.667 6.91046   1-0.13673-0.23594-0.74814 0.87229 0.62997-0.45177
  -4   2   4 8844.26 51.4531   1-0.07023-0.29418-0.76863 0.89279 0.62398-0.37163
  -4   2   5 3253.82 33.8225   1-0.01423-0.34193-0.77946 0.90363 0.62073-0.29423
  -4   2   6 221.999 11.8039   1 0.03264-0.38053-0.78308 0.90726 0.62075-0.22010
  -4   2   7 483.119 16.1615   1 0.07171-0.41134-0.78128 0.90546 0.62409-0.14929
  -4   2   8 1621.59 30.0248   1 0.10416-0.43553-0.77532 0.89951 0.63056-0.08160
  -4   2   9  571.02 22.5831   1 0.13098-0.45409-0.76606 0.89026 0.63986-0.01676
  -4   2  10    0.00 11.5261   1 0.15297-0.46783-0.75409 0.87830 0.65168 0.04558
  -4   2  11 18.9424 15.7063   1 0.17078-0.47738-0.73978 0.86400 0.66569 0.10571
  -4   1  11 1118.84 31.6859   1 0.21236-0.51896-0.76748 0.82962 0.62466 0.14674
  -4   1  10 8.88618 11.3683   1 0.19873-0.51359-0.78307 0.84520 0.60769 0.08955
  -4   1   9 2900.69  41.559   1 0.18142-0.50454-0.79683 0.85896 0.59283 0.03027
  -4   1   8 237.941 15.9249   1 0.15984-0.49122-0.80857 0.87068 0.58045-0.03151
  -4   1   7 164.256 12.0256   1 0.13323-0.47287-0.81789 0.87999 0.57099-0.09620
  -4   1   6 20.5778 8.21792   1 0.10061-0.44851-0.82419 0.88629 0.56494-0.16430
  -4   1   5 13.9873 7.55404   1 0.06068-0.41683-0.82653 0.88862 0.56280-0.23630
  -4   1   4 3118.91 30.8357   1 0.01181-0.37622-0.82342 0.88550 0.56501-0.31267
  -4   1   3 6273.63  40.734   1-0.04797-0.32471-0.81263 0.87470 0.57177-0.39358
  -4   1   2 342.702 10.5763   1-0.12082-0.26011-0.79084 0.85290 0.58272-0.47868
  -4   1   110877.70 50.2961   1-0.20867-0.18052-0.75347 0.81552 0.59631-0.56642
  -4   1   0 6169.25  38.155   1-0.31212-0.08534-0.69490 0.75694 0.60901-0.65327
  -4   1  -1 522.283 12.5604   1-0.42868 0.02297-0.60981 0.67185 0.61469-0.73310
  -4   1  -2 438.653  12.534   1-0.55110 0.13713-0.49631 0.55834 0.60522-0.79779
  -4   1  -3 1939.37 25.1984   1-0.66770 0.24547-0.35948 0.42150 0.57345-0.84017
  -4   1  -4 1727.23 25.7847   1-0.76639 0.33590-0.21191 0.27393 0.51727-0.85814
  -4   1  -5 2465.07 32.2509   1-0.84007 0.40132-0.06889 0.13089 0.44117-0.85619
  -4   1  -6 456.308 18.0055   1-0.88854 0.44153 0.05804 0.00395 0.35330-0.84247
  -4   1  -7 2436.95 36.3788   1-0.91617 0.46090 0.16377-0.10178 0.26145-0.82478
  -4   1  -8 94.9705  7.1858   1-0.92854 0.46501 0.24822-0.18624 0.17085-0.80832
  -4   1  -9 170.101 13.5824   1-0.93045 0.45866 0.31386-0.25189 0.08416-0.79578
  -4   1 -10 21.0086 14.1713   1-0.92538 0.44533 0.36383-0.30187 0.00234-0.78811
  -4   0 -10 117.315 8.68272   1-0.92525 0.44520 0.37119-0.37131-0.02560-0.76018
  -4   0  -9-1.65415 12.5614   1-0.93294 0.46115 0.32029-0.32041 0.05932-0.77096
  -4   0  -8 21.1529   11.25   1-0.93343 0.46990 0.25031-0.25041 0.15138-0.78886
  -4   0  -7-6.54756 11.6882   1-0.92184 0.46657 0.15592-0.15602 0.24991-0.81324
  -4   0  -6 3805.44 42.2674   1-0.89069 0.44367 0.03232-0.03241 0.35144-0.84061
  -4   0  -5 11.2847 10.4451   1-0.83057 0.39181-0.12114 0.12106 0.44769-0.86272
  -4   0  -427960.10 95.9166   1-0.73455 0.30405-0.29505 0.29498 0.52544-0.86631
  -4   0  -3-17.3042 7.64744   1-0.60591 0.18367-0.46774 0.46768 0.57200-0.83873
  -4   0  -2 1040.86  17.514   1-0.46111 0.04714-0.61448 0.61443 0.58478-0.77735
  -4   0  -1 5.85652  5.6087   1-0.32088-0.08484-0.72201 0.72196 0.57338-0.69180
  -4   0   0 1245.12  17.654   1-0.19873-0.19873-0.79196 0.79192 0.55155-0.59582
  -4   0   1  2.9986 6.14828   1-0.09861-0.29059-0.83333 0.83330 0.52947-0.49959
  -4   0   2 5379.64 36.0783   1-0.01875-0.36219-0.85540 0.85538 0.51223-0.40820
  -4   0   3 26.8992 2.81341   1 0.04445-0.41713-0.86505 0.86504 0.50145-0.32327
  -4   0   412160.30  58.902   1 0.09457-0.45899-0.86676 0.86675 0.49706-0.24473
  -4   0   5 8.97445 6.80783   1 0.13451-0.49068-0.86326 0.86326 0.49835-0.17187
  -4   0   6 10.0738 7.51639   1 0.16650-0.51440-0.85620 0.85622 0.50446-0.10382
  -4   0   7 1.83008 8.01063   1 0.19216-0.53180-0.84657 0.84659 0.51457-0.03978
  -4   0   8 1508.65 28.3838   1 0.21269-0.54408-0.83494 0.83497 0.52799 0.02095
  -4   0   9 15.7698 14.1749   1 0.22898-0.55211-0.82163 0.82167 0.54414 0.07895
  -4   0  10   32.86 5.43418   1 0.24167-0.55654-0.80683 0.80687 0.56254 0.13470
  -4   0  11 21.5867 16.1156   1 0.25123-0.55784-0.79059 0.79065 0.58282 0.18857
  -4  -1  11 1115.28 31.5671   1 0.28686-0.59348-0.80948 0.74746 0.54093 0.23046
  -4  -1  10 19.9154 10.8424   1 0.28111-0.59598-0.82574 0.76371 0.51714 0.18009
  -4  -1   9 3025.35 42.0498   1 0.27278-0.59591-0.84083 0.77878 0.49489 0.12820
  -4  -1   8 271.077  15.247   1 0.26154-0.59293-0.85476 0.79271 0.47451 0.07442
  -4  -1   7 184.203 11.9332   1 0.24690-0.58655-0.86754 0.80548 0.45644 0.01834
  -4  -1   6 33.2434 3.43374   1 0.22819-0.57610-0.87905 0.81698 0.44124-0.04061
  -4  -1   5 17.5933 7.46423   1 0.20444-0.56061-0.88908 0.82700 0.42964-0.10316
  -4  -1   4 3147.28 31.3007   1 0.17429-0.53871-0.89718 0.83509 0.42259-0.17026
  -4  -1   3 6440.12 41.3314   1 0.13571-0.50840-0.90245 0.84035 0.42131-0.24314
  -4  -1   2 347.624 10.7369   1 0.08580-0.46674-0.90323 0.84113 0.42731-0.32329
  -4  -1   111128.40 50.7297   1 0.02028-0.40949-0.89637 0.83425 0.44226-0.41238
  -4  -1   0 6203.57 38.3316   1-0.06677-0.33070-0.87591 0.81379 0.46735-0.51162
  -4  -1  -1 529.337 12.5367   1-0.18249-0.22324-0.83121 0.76908 0.50150-0.61993
  -4  -1  -2 432.789 12.1259   1-0.33175-0.08223-0.74570 0.68356 0.53723-0.72981
  -4  -1  -3 1879.64 24.6192   1-0.50755 0.08531-0.60235 0.54020 0.55571-0.82244
  -4  -1  -4 1729.72  25.864   1-0.68102 0.25052-0.40321 0.34105 0.53160-0.87248
  -4  -1  -5 2519.48 32.4156   1-0.81442 0.37566-0.18443 0.12227 0.45606-0.87109
  -4  -1  -6 463.607 18.6606   1-0.89294 0.44592 0.00913-0.07130 0.34783-0.83701
  -4  -1  -7 2510.65 37.3543   1-0.92804 0.47276 0.15740-0.21958 0.23210-0.79544
  -4  -1  -8 101.628 6.52121   1-0.93719 0.47365 0.26311-0.32530 0.12311-0.76060
  -4  -1  -9 191.965  13.674   1-0.93274 0.46094 0.33634-0.39854 0.02501-0.73665
  -4  -1 -10-9.26921 14.7921   1-0.92145 0.44139 0.38633-0.44854-0.06260-0.72319
  -3  -1 -11 772.373 29.6988   1-0.83788 0.44892 0.52767-0.58988-0.23183-0.61704
  -3  -1 -10 16.9288 12.8183   1-0.85441 0.47371 0.51459-0.57679-0.16609-0.60863
  -3  -1  -9 205.383 15.5854   1-0.87089 0.49845 0.49139-0.55357-0.09307-0.60751
  -3  -1  -8-11.0771 11.0059   1-0.88681 0.52264 0.45329-0.51547-0.00977-0.61665
  -3  -1  -7 5136.79 48.2062   1-0.90024 0.54433 0.39191-0.45408 0.08808-0.64035
  -3  -1  -6 1662.26 27.1256   1-0.90520 0.55754 0.29214-0.35430 0.20587-0.68398
  -3  -1  -5 4721.70 39.6427   1-0.88489 0.54550 0.12876-0.19091 0.34628-0.75025
  -3  -1  -4 1733.56 23.3284   1-0.80062 0.46948-0.12543 0.06328 0.49308-0.82290
  -3  -1  -310782.30 50.2159   1-0.60824 0.28536-0.44397 0.38184 0.58613-0.84179
  -3  -1  -2 2133.89 21.0845   1-0.34798 0.03336-0.70546 0.64333 0.57481-0.75632
  -3  -1  -122318.70 242.184   1-0.12355-0.18281-0.84277 0.78065 0.50682-0.61418
  -3  -1   0 3334.06 24.0103   1 0.03116-0.32926-0.89634 0.83423 0.44289-0.47610
  -3  -1   1 7466.25 35.5562   1 0.13306-0.42290-0.91192 0.84982 0.40047-0.35953
  -3  -1   2 2084.73 19.9857   1 0.20184-0.48342-0.91188 0.84979 0.37750-0.26241
  -3  -1   3 3280.59 26.2991   1 0.25008-0.52340-0.90532 0.84323 0.36887-0.17962
  -3  -1   4  801.51 15.7456   1 0.28508-0.55015-0.89582 0.83374 0.37040-0.10700
  -3  -1   5 4382.44 35.0196   1 0.31111-0.56791-0.88482 0.82275 0.37918-0.04163
  -3  -1   6 94.6972 7.50771   1 0.33072-0.57926-0.87287 0.81080 0.39323 0.01847
  -3  -1   7 5574.86 46.1561   1 0.34552-0.58580-0.86014 0.79809 0.41118 0.07467
  -3  -1   8 389.366 16.2494   1 0.35654-0.58857-0.84667 0.78463 0.43210 0.12790
  -3  -1   9 494.041 18.7473   1 0.36448-0.58824-0.83240 0.77036 0.45530 0.17885
  -3  -1  10 15.3272 12.1813   1 0.36979-0.58530-0.81724 0.75521 0.48030 0.22800
  -3  -1  11 519.949 22.4192   1 0.37280-0.58005-0.80109 0.73908 0.50673 0.27573
  -3   0  12 850.798 30.3107   1 0.34111-0.54009-0.76845 0.76852 0.57591 0.28070
  -3   0  11-8.88378 12.7099   1 0.33664-0.54388-0.78636 0.78643 0.55213 0.23033
  -3   0  10 612.507 21.3706   1 0.32952-0.54502-0.80309 0.80314 0.52994 0.17837
  -3   0   9 15.5615 10.4819   1 0.31939-0.54315-0.81867 0.81872 0.50972 0.12444
  -3   0   8 747.422  19.687   1 0.30575-0.53777-0.83312 0.83316 0.49194 0.06807
  -3   0   7 14.5559 9.46155   1 0.28785-0.52813-0.84637 0.84640 0.47724 0.00862
  -3   0   6 5518.91 41.9871   1 0.26465-0.51319-0.85820 0.85822 0.46644-0.05473
  -3   0   5-7.45394 7.14957   1 0.23460-0.49140-0.86815 0.86816 0.46063-0.12308
  -3   0   465091.10 466.345   1 0.19540-0.46046-0.87527 0.87528 0.46128-0.19788
  -3   0   3-2.81503 5.76909   1 0.14362-0.41694-0.87771 0.87770 0.47021-0.28095
  -3   0   250783.30 361.986   1 0.07411-0.35568-0.87172 0.87171 0.48950-0.37440
  -3   0   1-3.46399 4.89883   1-0.02049-0.26935-0.85003 0.85001 0.52070-0.47975
  -3   0   0 1370.21 15.5364   1-0.14905-0.14905-0.79904 0.79901 0.56222-0.59542
  -3   0  -1 56.8349 4.75982   1-0.31663 0.01028-0.69760 0.69756 0.60342-0.71078
  -3   0  -213925.00 52.5679   1-0.51023 0.19561-0.52694 0.52689 0.61863-0.80014
  -3   0  -3-2.82727 6.32195   1-0.68896 0.36609-0.29972 0.29966 0.57907-0.83473
  -3   0  -454959.00 467.317   1-0.81233 0.48119-0.06836 0.06830 0.48510-0.81491
  -3   0  -5 9.95292 8.68386   1-0.87615 0.53676 0.12135-0.12142 0.36602-0.76998
  -3   0  -611739.00  66.413   1-0.90016 0.55251 0.25913-0.25920 0.24760-0.72571
  -3   0  -7 10.4561 10.8364   1-0.90307 0.54716 0.35449-0.35458 0.14030-0.69256
  -3   0  -8 12.7884 9.59062   1-0.89581 0.53164 0.41965-0.41975 0.04545-0.67186
  -3   0  -9 4.49772 10.7764   1-0.88379 0.51137 0.46392-0.46402-0.03869-0.66187
  -3   0 -10 228.273 16.6536   1-0.86950 0.48881 0.49354-0.49365-0.11433-0.66038
  -3   0 -11-6.95988 16.8473   1-0.85400 0.46505 0.51254-0.51266-0.18340-0.66547
  -3   1 -11 733.403 27.8451   1-0.86368 0.47474 0.50165-0.43969-0.14404-0.70482
  -3   1 -10  28.297 13.3926   1-0.87759 0.49691 0.47871-0.41674-0.07359-0.70112
  -3   1  -9  192.42 12.5346   1-0.88942 0.51700 0.44547-0.38350 0.00239-0.70294
  -3   1  -8-9.75221   10.32   1-0.89791 0.53375 0.39879-0.33681 0.08500-0.71141
  -3   1  -7 4930.35 47.0832   1-0.90073 0.54482 0.33431-0.27232 0.17524-0.72749
  -3   1  -6 1605.33 26.5548   1-0.89362 0.54598 0.24635-0.18435 0.27327-0.75138
  -3   1  -5 4573.48 38.8622   1-0.86951 0.53012 0.12868-0.06666 0.37704-0.78099
  -3   1  -4 1656.54  22.856   1-0.81819 0.48706-0.02248 0.08450 0.47980-0.80961
  -3   1  -310220.50 49.1143   1-0.72942 0.40655-0.20192 0.26395 0.56828-0.82393
  -3   1  -2 2033.76 21.1036   1-0.60153 0.28693-0.38932 0.45136 0.62621-0.80771
  -3   1  -122174.80 242.459   1-0.44920 0.14285-0.55501 0.61706 0.64571-0.75306
  -3   1   0 3362.77 24.1212   1-0.29683-0.00126-0.67854 0.74060 0.63463-0.66783
  -3   1   1 7217.93 35.0942   1-0.16292-0.12691-0.75835 0.82041 0.60903-0.56807
  -3   1   2 2051.87 19.9308   1-0.05386-0.22771-0.80433 0.86640 0.58198-0.46688
  -3   1   3 3150.62 25.7154   1 0.03193-0.30524-0.82773 0.88981 0.56020-0.37094
  -3   1   4 771.415 15.4765   1 0.09872-0.36377-0.83698 0.89907 0.54580-0.28239
  -3   1   5 4267.74 34.4093   1 0.15081-0.40760-0.83746 0.89956 0.53870-0.20114
  -3   1   6 98.6618 7.60345   1 0.19165-0.44018-0.83238 0.89449 0.53801-0.12630
  -3   1   7 5539.45 45.8583   1 0.22383-0.46410-0.82361 0.88572 0.54269-0.05683
  -3   1   8  425.43 16.4729   1 0.24921-0.48122-0.81222 0.87435 0.55179 0.00823
  -3   1   9 484.775 19.3458   1 0.26915-0.49291-0.79884 0.86097 0.56449 0.06968
  -3   1  10 26.3245 5.01578   1 0.28463-0.50013-0.78378 0.84592 0.58012 0.12820
  -3   1  11 505.703 21.7822   1 0.29634-0.50358-0.76722 0.82937 0.59817 0.18430
  -3   2  11 111.068 8.05929   1 0.25243-0.45966-0.74307 0.86730 0.64393 0.13854
  -3   2  10 178.845 12.0134   1 0.23583-0.45132-0.75864 0.88286 0.62972 0.07861
  -3   2   9 1655.70 30.4391   1 0.21471-0.43846-0.77213 0.89634 0.61818 0.01599
  -3   2   8  428.13 16.8958   1 0.18825-0.42026-0.78315 0.90736 0.60982-0.04980
  -3   2   7 1109.31 22.3974   1 0.15532-0.39558-0.79106 0.91525 0.60521-0.11934
  -3   2   6 2722.95 30.5521   1 0.11445-0.36298-0.79478 0.91897 0.60494-0.19323
  -3   2   5 4711.82 36.7169   1 0.06378-0.32056-0.79267 0.91685 0.60955-0.27198
  -3   2   425458.00 300.748   1 0.00098-0.26603-0.78211 0.90628 0.61929-0.35587
  -3   2   3 772.442 13.9881   1-0.07647-0.19684-0.75922 0.88339 0.63371-0.44445
  -3   2   225368.60 269.025   1-0.17076-0.11080-0.71857 0.84272 0.65090-0.53578
  -3   2   114138.90 50.5623   1-0.28230-0.00752-0.65352 0.77767 0.66643-0.62547
  -3   2   0 449.726 10.0794   1-0.40746 0.10938-0.55832 0.68246 0.67276-0.70595
  -3   2  -1 600.039 11.5947   1-0.53667 0.23032-0.43216 0.55629 0.66042-0.76776
  -3   2  -2 2421.89  23.246   1-0.65587 0.34127-0.28323 0.40736 0.62231-0.80380
  -3   2  -3 6968.25  41.597   1-0.75246 0.42960-0.12759 0.25170 0.55833-0.81397
  -3   2  -422740.30 80.1508   1-0.82107 0.48995 0.01816 0.10594 0.47553-0.80533
  -3   2  -5 648.075 16.8777   1-0.86390 0.52453 0.14362-0.01952 0.38351-0.78745
  -3   2  -6 9935.07 62.4801   1-0.88689 0.53925 0.24571-0.12163 0.28998-0.76807
  -3   2  -7 781.149 21.6242   1-0.89610 0.54020 0.32601-0.20193 0.19945-0.75170
  -3   2  -8 518.429 19.6074   1-0.89626 0.53210 0.38785-0.26378 0.11388-0.74028
  -3   2  -9 165.221 12.2182   1-0.89053 0.51812 0.43476-0.31069 0.03368-0.73423
  -3   2 -10 58.0032   6.089   1-0.88094 0.50026 0.46970-0.34565-0.04146-0.73324
  -3   3 -10 131.121 11.6848   1-0.88100 0.50033 0.46579-0.27965-0.01608-0.75862
  -3   3  -9 428.807 19.9659   1-0.88874 0.51633 0.43039-0.24424 0.05767-0.75822
  -3   3  -8 11.0894 11.0894   1-0.89240 0.52825 0.38448-0.19832 0.13524-0.76163
  -3   3  -7 2428.72  34.529   1-0.89035 0.53446 0.32602-0.13986 0.21659-0.76883
  -3   3  -6 2166.04 31.1488   1-0.88019 0.53256 0.25282-0.06665 0.30111-0.77920
  -3   3  -5 746.067 18.1509   1-0.85872 0.51935 0.16300 0.02318 0.38715-0.79108
  -3   3  -4 219.292  11.652   1-0.82205 0.49094 0.05594 0.13025 0.47157-0.80135
  -3   3  -3 3956.81 32.7041   1-0.76648 0.44363-0.06635 0.25255 0.54948-0.80511
  -3   3  -2 187.084 8.64874   1-0.69017 0.37557-0.19793 0.38413 0.61485-0.79633
  -3   3  -1 5156.79 33.1854   1-0.59504 0.28871-0.32903 0.51524 0.66241-0.76974
  -3   3   0 4848.35 31.4827   1-0.48750 0.18942-0.44860 0.63482 0.69009-0.72327
  -3   3   1 3799.66 27.9988   1-0.37655 0.08673-0.54822 0.73445 0.70015-0.65918
  -3   3   2 2613.67 23.7498   1-0.27057-0.01099-0.62450 0.81074 0.69792-0.58280
  -3   3   3 1971.70 21.9013   1-0.17504-0.09826-0.67862 0.86487 0.68934-0.50007
  -3   3   4 975.468 17.3156   1-0.09224-0.17280-0.71422 0.90048 0.67916-0.41574
  -3   3   5 2310.96 27.2042   1-0.02219-0.23459-0.73548 0.92174 0.67043-0.33285
  -3   3   6 366.299 13.4447   1 0.03627-0.28479-0.74605 0.93232 0.66472-0.25300
  -3   3   7 1118.13 22.8684   1 0.08468-0.32494-0.74877 0.93505 0.66266-0.17678
  -3   3   8 431.515 17.3016   1 0.12459-0.35659-0.74567 0.93196 0.66428-0.10425
  -3   3   9 483.341 20.2205   1 0.15734-0.38108-0.73818 0.92448 0.66935-0.03517
  -3   3  10  17.818 10.8592   1 0.18406-0.39954-0.72724 0.91355 0.67753 0.03080
  -3   3  11  612.30 24.3236   1 0.20563-0.41286-0.71349 0.89981 0.68845 0.09403
  -3   4  11 192.442 14.9913   1 0.15684-0.36406-0.67831 0.92671 0.73076 0.05173
  -3   4  10 7.85958 11.1521   1 0.13047-0.34595-0.68951 0.93790 0.72244-0.01411
  -3   4   9 1573.51 31.6288   1 0.09852-0.32226-0.69707 0.94545 0.71667-0.08249
  -3   4   8 941.424 23.2778   1 0.06015-0.29215-0.70017 0.94854 0.71363-0.15360
  -3   4   7 3151.89 36.9992   1 0.01439-0.25464-0.69764 0.94600 0.71338-0.22749
  -3   4   6  2.9251 8.13829   1-0.03981-0.20871-0.68788 0.93624 0.71572-0.30398
  -3   4   5 4768.65 39.5111   1-0.10339-0.15338-0.66882 0.91717 0.72004-0.38246
  -3   4   4 8269.39 48.3932   1-0.17699-0.08804-0.63791 0.88625 0.72507-0.46164
  -3   4   3 969.464 16.7796   1-0.26044-0.01285-0.59235 0.84068 0.72863-0.53935
  -3   4   2  34.741 2.91718   1-0.35219 0.07064-0.52972 0.77804 0.72753-0.61241
  -3   4   1 4007.14 30.4621   1-0.44885 0.15904-0.44892 0.69723 0.71784-0.67686
  -3   4   0 5099.10  34.404   1-0.54517 0.24710-0.35135 0.59966 0.69568-0.72885
  -3   4  -1 3855.46 30.5663   1-0.63494 0.32861-0.24151 0.48980 0.65855-0.76587
  -3   4  -2 23.6292 2.59139   1-0.71270 0.39811-0.12626 0.37455 0.60634-0.78782
  -3   4  -3 4074.16 34.5278   1-0.77513 0.45228-0.01307 0.26135 0.54140-0.79703
  -3   4  -4 5591.30 42.9339   1-0.82162 0.49051 0.09198 0.15629 0.46755-0.79733
  -3   4  -5 96.4613 6.71744   1-0.85359 0.51422 0.18519 0.06307 0.38880-0.79273
  -3   4  -6 174.799 13.8211   1-0.87349 0.52586 0.26513-0.01688 0.30846-0.78654
  -3   4  -7 502.554 19.1355   1-0.88392 0.52803 0.33201-0.08376 0.22878-0.78101
  -3   4  -8 711.294 22.7047   1-0.88715 0.52300 0.38688-0.13864 0.15111-0.77750
  -3   4  -9 202.714 13.4677   1-0.88496 0.51256 0.43115-0.18292 0.07610-0.77664
  -3   4 -10 171.529 14.2433   1-0.87868 0.49801 0.46622-0.21800 0.00395-0.77864
  -3   5 -10 45.8477 6.90284   1-0.87456 0.49391 0.47031-0.16001 0.01966-0.79434
  -3   5  -9 178.423 13.8147   1-0.87974 0.50734 0.43607-0.12575 0.09018-0.79071
  -3   5  -8 34.3131 5.17585   1-0.88089 0.51675 0.39375-0.08343 0.16283-0.78920
  -3   5  -7 398.937 17.5091   1-0.87698 0.52111 0.34239-0.03206 0.23732-0.78954
  -3   5  -6 919.545  22.587   1-0.86666 0.51904 0.28110 0.02924 0.31304-0.79112
  -3   5  -5 941.617 20.9798   1-0.84828 0.50892 0.20926 0.10109 0.38893-0.79285
  -3   5  -4 5.43442 8.88779   1-0.82002 0.48892 0.12689 0.18346 0.46327-0.79304
  -3   5  -3 7405.41 48.5289   1-0.78021 0.45737 0.03505 0.27531 0.53375-0.78937
  -3   5  -2 599.759 15.1928   1-0.72775 0.41317-0.06379 0.37416 0.59756-0.77903
  -3   5  -1  393.39 12.0695   1-0.66276 0.35644-0.16564 0.47602 0.65191-0.75923
  -3   5   0 610.207 14.4692   1-0.58699 0.28892-0.26538 0.57576 0.69472-0.72789
  -3   5   1 2971.56 28.1413   1-0.50375 0.21395-0.35776 0.66815 0.72527-0.68428
  -3   5   2 149.929 9.02956   1-0.41733 0.13579-0.43855 0.74895 0.74447-0.62934
  -3   5   3 5329.95 39.2699   1-0.33202 0.05874-0.50531 0.81573 0.75453-0.56525
  -3   5   4 728.004 16.7048   1-0.25127-0.01376-0.55751 0.86793 0.75828-0.49484
  -3   5   5 1359.56 23.2113   1-0.17732-0.07945-0.59605 0.90648 0.75845-0.42086
  -3   5   6 47.1997  4.8074   1-0.11126-0.13724-0.62264 0.93307 0.75729-0.34555
  -3   5   7 244.011  14.104   1-0.05332-0.18693-0.63921 0.94965 0.75641-0.27052
  -3   5   8 320.061 17.0786   1-0.00316-0.22883-0.64759 0.95805 0.75682-0.19678
  -3   5   9 561.078 22.5954   1 0.03982-0.26355-0.64934 0.95981 0.75909-0.12490
  -3   5  10 11.4048 11.8612   1 0.07634-0.29181-0.64570 0.95617 0.76347-0.05512
  -3   5  11 508.463 23.6714   1 0.10708-0.31429-0.63761 0.94810 0.76998 0.01251
  -3   6  10 248.116 18.3558   1 0.02289-0.23836-0.59639 0.96895 0.79986-0.09151
  -3   6   9 367.756 20.3234   1-0.01731-0.20641-0.59587 0.96842 0.79591-0.16170
  -3   6   8 1448.75  29.853   1-0.06371-0.16827-0.58924 0.96179 0.79327-0.23322
  -3   6   7 920.506 23.2837   1-0.11670-0.12355-0.57532 0.94786 0.79147-0.30557
  -3   6   6 366.351 15.7779   1-0.17642-0.07208-0.55277 0.92530 0.78968-0.37793
  -3   6   5 2535.93 32.3086   1-0.24268-0.01409-0.52019 0.89271 0.78668-0.44908
  -3   6   4 1040.41 20.4797   1-0.31465 0.04963-0.47636 0.84887 0.78084-0.51739
  -3   6   3 651.646 16.2496   1-0.39077 0.11749-0.42053 0.79303 0.77016-0.58087
  -3   6   2 3180.65  31.671   1-0.46868 0.18714-0.35286 0.72535 0.75257-0.63743
  -3   6   1 999.426 18.8288   1-0.54535 0.25556-0.27471 0.64719 0.72623-0.68524
  -3   6   011273.20 58.2143   1-0.61754 0.31948-0.18869 0.56116 0.69003-0.72319
  -3   6  -1 478.658 14.6635   1-0.68234 0.37602-0.09840 0.47086 0.64387-0.75118
  -3   6  -2 5870.52 44.1167   1-0.73771 0.42313-0.00775 0.38021 0.58870-0.77017
  -3   6  -3 3387.56 35.2573   1-0.78270 0.45987 0.07964 0.29281 0.52626-0.78187
  -3   6  -4 1178.63 23.1232   1-0.81740 0.48631 0.16103 0.21141 0.45861-0.78837
  -3   6  -5 231.653 13.3576   1-0.84263 0.50328 0.23466 0.13777 0.38778-0.79170
  -3   6  -6 107.561 9.10187   1-0.85960 0.51198 0.29972 0.07270 0.31549-0.79356
  -3   6  -7 16.0197 12.5192   1-0.86959 0.51372 0.35609 0.01632 0.24302-0.79524
  -3   6  -8 2366.42 40.3109   1-0.87384 0.50971 0.40411-0.03170 0.17127-0.79764
  -3   6  -9 151.026 10.8485   1-0.87337 0.50098 0.44434-0.07195 0.10077-0.80130
  -3   7  -9 199.346 13.6859   1-0.86606 0.49367 0.45537-0.02089 0.10849-0.80900
  -3   7  -8 98.1898 7.60298   1-0.86609 0.50197 0.41723 0.01726 0.17706-0.80342
  -3   7  -7 1284.59 30.0438   1-0.86174 0.50587 0.37234 0.06216 0.24645-0.79866
  -3   7  -6 19.1141  11.585   1-0.85220 0.50459 0.32033 0.11418 0.31618-0.79424
  -3   7  -5 2.89876 10.4023   1-0.83655 0.49720 0.26102 0.17349 0.38553-0.78944
  -3   7  -4 627.309  18.526   1-0.81384 0.48275 0.19460 0.23992 0.45347-0.78323
  -3   7  -3 2705.32 33.8239   1-0.78319 0.46036 0.12171 0.31282 0.51872-0.77433
  -3   7  -2 81.0894 5.49727   1-0.74397 0.42940 0.04365 0.39088 0.57977-0.76123
  -3   7  -1 888.818 19.7979   1-0.69603 0.38972-0.03760 0.47214 0.63503-0.74234
  -3   7   0-10.7147 10.0653   1-0.63991 0.34185-0.11943 0.55399 0.68311-0.71627
  -3   7   1 4296.41 38.9206   1-0.57687 0.28708-0.19890 0.63346 0.72306-0.68206
  -3   7   2 87.3968 6.66163   1-0.50889 0.22736-0.27308 0.70765 0.75460-0.63945
  -3   7   3 3087.02 34.3076   1-0.43836 0.16508-0.33955 0.77413 0.77817-0.58887
  -3   7   4  10.373 9.12195   1-0.36773 0.10272-0.39665 0.83124 0.79488-0.53142
  -3   7   5 774.361 20.0407   1-0.29919 0.04243-0.44363 0.87823 0.80618-0.46858
  -3   7   6 398.193 16.4377   1-0.23443-0.01407-0.48050 0.91511 0.81367-0.40192
  -3   7   7 221.264 15.7459   1-0.17457-0.06566-0.50786 0.94247 0.81883-0.33292
  -3   7   8  -13.67 15.0001   1-0.12025-0.11173-0.52661 0.96123 0.82288-0.26283
  -3   7   9 268.847 18.7643   1-0.07166-0.15206-0.53778 0.97241 0.82678-0.19257
  -3   7  10 29.7423 15.3742   1-0.02875-0.18671-0.54237 0.97701 0.83117-0.12281
  -3   8   9-2.86277 14.1758   1-0.12230-0.10141-0.47622 0.97294 0.85169-0.21748
  -3   8   8 1603.07  34.942   1-0.17193-0.06004-0.46111 0.95782 0.84592-0.28586
  -3   8   7  399.79 18.5337   1-0.22635-0.01388-0.43846 0.93515 0.83912-0.35321
  -3   8   6 262.456 15.4189   1-0.28507 0.03658-0.40757 0.90426 0.83036-0.41859
  -3   8   5 140.431 9.97734   1-0.34723 0.09048-0.36800 0.86468 0.81849-0.48088
  -3   8   4 400.824  16.071   1-0.41160 0.14659-0.31963 0.81630 0.80230-0.53884
  -3   8   3  539.85 18.8752   1-0.47655 0.20328-0.26291 0.75958 0.78061-0.59130
  -3   8   2 1959.49 29.5513   1-0.54021 0.25868-0.19889 0.69555 0.75242-0.63727
  -3   8   1 114.052 8.09291   1-0.60066 0.31087-0.12923 0.62588 0.71718-0.67617
  -3   8   014497.80  75.229   1-0.65615 0.35810-0.05605 0.55269 0.67478-0.70792
  -3   8  -1 2141.15 30.6574   1-0.70534 0.39903 0.01832 0.47831 0.62566-0.73296
  -3   8  -2 1191.76  24.424   1-0.74739 0.43283 0.09163 0.40499 0.57069-0.75214
  -3   8  -3 338.775 15.7926   1-0.78202 0.45920 0.16194 0.33468 0.51100-0.76659
  -3   8  -4 127.495 8.93122   1-0.80938 0.47829 0.22776 0.26884 0.44780-0.77755
  -3   8  -5 340.292 17.1706   1-0.82994 0.49060 0.28812 0.20848 0.38226-0.78616
  -3   8  -6 64.5594 5.31141   1-0.84437 0.49677 0.34245 0.15413 0.31538-0.79343
  -3   8  -7 78.5115 6.51104   1-0.85338 0.49752 0.39059 0.10599 0.24797-0.80017
  -3   8  -8 1749.12 38.5711   1-0.85768 0.49356 0.43258 0.06400 0.18062-0.80698
  -3   9  -8 95.8671 7.85937   1-0.84860 0.48449 0.44972 0.10893 0.18227-0.80862
  -3   9  -7 536.118 24.4414   1-0.84449 0.48863 0.41043 0.14823 0.24783-0.80002
  -3   9  -6 9.51285 12.8805   1-0.83604 0.48845 0.36577 0.19290 0.31325-0.79129
  -3   9  -5 371.741 18.0383   1-0.82274 0.48341 0.31577 0.24291 0.37804-0.78193
  -3   9  -4 23.2242 12.0911   1-0.80403 0.47296 0.26061 0.29808 0.44154-0.77128
  -3   9  -3 1945.67 32.3795   1-0.77942 0.45660 0.20076 0.35794 0.50295-0.75855
  -3   9  -2  679.34 20.3802   1-0.74853 0.43398 0.13700 0.42171 0.56138-0.74282
  -3   9  -1 758.717 22.2194   1-0.71123 0.40493 0.07047 0.48825 0.61585-0.72314
  -3   9   0 751.031 22.0479   1-0.66768 0.36964 0.00266 0.55607 0.66544-0.69858
  -3   9   1 2387.53 34.2738   1-0.61843 0.32865-0.06469 0.62342 0.70942-0.66840
  -3   9   2  89.643 7.79924   1-0.56442 0.28290-0.12971 0.68845 0.74729-0.63212
  -3   9   3 1162.08 24.7722   1-0.50693 0.23367-0.19061 0.74936 0.77894-0.58963
  -3   9   4 183.704 13.7428   1-0.44745 0.18245-0.24585 0.80461 0.80465-0.54118
  -3   9   5 414.793 18.4038   1-0.38753 0.13078-0.29429 0.85306 0.82500-0.48739
  -3   9   6 338.616 17.5703   1-0.32859 0.08011-0.33523 0.89401 0.84086-0.42909
  -3   9   7 548.848 22.6253   1-0.27188 0.03166-0.36844 0.92722 0.85317-0.36725
  -3   9   8 11.2237 15.3892   1-0.21834-0.01363-0.39401 0.95280 0.86289-0.30282
  -3   9   9 170.722 13.2808   1-0.16862-0.05509-0.41233 0.97113 0.87091-0.23669
  -3  10   8 810.889  28.998   1-0.25934 0.02737-0.32633 0.94720 0.87442-0.31434
  -3  10   7-10.6447 14.1178   1-0.31132 0.07110-0.29877 0.91964 0.86181-0.37588
  -3  10   6 8.89082  13.668   1-0.36549 0.11702-0.26429 0.88515 0.84622-0.43445
  -3  10   5 189.449 12.8039   1-0.42092 0.16418-0.22304 0.84389 0.82688-0.48926
  -3  10   4 182.213 12.3206   1-0.47645 0.21146-0.17546 0.79630 0.80307-0.53960
  -3  10   3  77.773 6.30942   1-0.53087 0.25761-0.12237 0.74320 0.77422-0.58490
  -3  10   2 259.431 15.8984   1-0.58290 0.30138-0.06489 0.68571 0.73998-0.62481
  -3  10   1  7.7344 12.5422   1-0.63141 0.34164-0.00439 0.62520 0.70028-0.65926
  -3  10   0 3136.57 41.1804   1-0.67546 0.37742 0.05763 0.56317 0.65534-0.68847
  -3  10  -1 88.1506 5.95602   1-0.71436 0.40807 0.11967 0.50113 0.60561-0.71289
  -3  10  -2 1012.10  25.236   1-0.74776 0.43320 0.18034 0.44044 0.55175-0.73318
  -3  10  -3  22.681 12.0284   1-0.77553 0.45272 0.23849 0.38229 0.49450-0.75009
  -3  10  -4 517.489 21.3565   1-0.79782 0.46675 0.29321 0.32756 0.43464-0.76438
  -3  10  -5 96.5296  7.6036   1-0.81490 0.47557 0.34386 0.27690 0.37289-0.77678
  -3  10  -6-20.5699 14.1353   1-0.82715 0.47956 0.39004 0.23071 0.30990-0.78794
  -3  10  -7 44.3344 16.1042   1-0.83499 0.47914 0.43156 0.18919 0.24620-0.79839
  -3  11  -6 -11.746 14.2725   1-0.81762 0.47004 0.41507 0.26776 0.30542-0.78345
  -3  11  -5 38.3002 13.9997   1-0.80635 0.46703 0.37230 0.31054 0.36685-0.77073
  -3  11  -4 25.7907 5.95555   1-0.79073 0.45966 0.32562 0.35724 0.42707-0.75680
  -3  11  -3 307.896 18.6026   1-0.77045 0.44764 0.27537 0.40749 0.48556-0.74114
  -3  11  -2 7.01158 14.2713   1-0.74530 0.43076 0.22210 0.46077 0.54172-0.72314
  -3  11  -1 158.549 12.8405   1-0.71519 0.40890 0.16653 0.51635 0.59492-0.70220
  -3  11   0-9.59683 13.4356   1-0.68016 0.38213 0.10960 0.57329 0.64455-0.67768
  -3  11   1  580.03  22.056   1-0.64050 0.35073 0.05241 0.63048 0.69006-0.64904
  -3  11   2 326.647 18.1906   1-0.59668 0.31517-0.00380 0.68671 0.73102-0.61584
  -3  11   3  132.93 10.4926   1-0.54942 0.27617-0.05779 0.74070 0.76716-0.57783
  -3  11   4-12.3463 13.5129   1-0.49961 0.23462-0.10835 0.79127 0.79845-0.53497
  -3  11   5 231.374 17.6503   1-0.44825 0.19151-0.15443 0.83737 0.82505-0.48742
  -3  11   6 29.6574 13.0056   1-0.39638 0.14790-0.19522 0.87816 0.84735-0.43557
  -3  11   7 278.068 19.8042   1-0.34500 0.10479-0.23012 0.91307 0.86585-0.37991
  -3  12   6-11.8086 14.5091   1-0.42186 0.17339-0.12822 0.87325 0.84497-0.43318
  -3  12   5 112.954 8.87495   1-0.47028 0.21355-0.08848 0.83349 0.82022-0.48258
  -3  12   4 171.064 14.3447   1-0.51777 0.25278-0.04428 0.78928 0.79139-0.52790
  -3  12   3 144.469 11.3128   1-0.56346 0.29022 0.00357 0.74143 0.75823-0.56890
  -3  12   2 30.0421 12.0675   1-0.60654 0.32504 0.05412 0.69087 0.72071-0.60553
  -3  12   1-12.2188 13.1531   1-0.64633 0.35657 0.10632 0.63867 0.67893-0.63789
  -3  12   0 786.898 26.5458   1-0.68227 0.38425 0.15911 0.58586 0.63314-0.66626
  -3  12  -1 -13.496 13.4744   1-0.71401 0.40773 0.21150 0.53346 0.58374-0.69101
  -3  12  -2 14.3871 13.2342   1-0.74134 0.42680 0.26258 0.48238 0.53121-0.71263
  -3  12  -3 47.5408 6.41494   1-0.76423 0.44143 0.31157 0.43338 0.47605-0.73162
  -3  12  -4 76.2302 6.67027   1-0.78274 0.45168 0.35787 0.38707 0.41879-0.74851
  -3  12  -5 64.5255 6.69475   1-0.79706 0.45774 0.40103 0.34390 0.35990-0.76378
  -3  13  -3 85.5141 7.16829   1-0.75689 0.43410 0.34721 0.45982 0.46592-0.72148
  -3  13  -2 12.1964 14.0392   1-0.73598 0.42145 0.30202 0.50502 0.52015-0.70156
  -3  13  -1 144.252 10.7349   1-0.71105 0.40477 0.25494 0.55211 0.57202-0.67928
  -3  13   0 31.2004 15.4524   1-0.68213 0.38412 0.20662 0.60044 0.62109-0.65420
  -3  13   1 172.174 12.4169   1-0.64938 0.35962 0.15781 0.64926 0.66695-0.62591
  -3  13   2 1.77848 14.1907   1-0.61308 0.33158 0.10934 0.69773 0.70927-0.59408
  -3  13   3  38.683 14.9282   1-0.57364 0.30040 0.06212 0.74497 0.74777-0.55843
  -3  13   4-0.62219  14.605   1-0.53162 0.26664 0.01704 0.79005 0.78233-0.51883
  -2  14  -1 3.14288 14.4298   1-0.68783 0.48092 0.35233 0.51681 0.55407-0.65026
  -2  14   0 220.322 16.0857   1-0.66278 0.46414 0.30574 0.56341 0.60548-0.62751
  -2  14   1 18.6666 14.7768   1-0.63378 0.44339 0.25785 0.61131 0.65415-0.60203
  -2  14   2 32.0429 15.0397   1-0.60093 0.41880 0.20940 0.65977 0.69966-0.57339
  -2  13   5 38.6875 15.7612   1-0.47055 0.31319 0.00843 0.79867 0.82443-0.47572
  -2  13   4 25.7595 15.1906   1-0.51655 0.35094 0.05630 0.75080 0.79155-0.51699
  -2  13   3 95.5846 6.81773   1-0.55983 0.38596 0.10684 0.70025 0.75422-0.55381
  -2  13   2-41.4699 14.2474   1-0.59972 0.41759 0.15896 0.64813 0.71259-0.58633
  -2  13   1 368.575 20.7049   1-0.63569 0.44530 0.21157 0.59551 0.66696-0.61486
  -2  13   0-5.61788 14.6496   1-0.66742 0.46877 0.26365 0.54342 0.61778-0.63982
  -2  13  -1 162.405 12.0526   1-0.69474 0.48783 0.31431 0.49274 0.56554-0.66173
  -2  13  -2 223.284 15.4936   1-0.71766 0.50249 0.36281 0.44424 0.51077-0.68112
  -2  13  -3 98.9801 8.70159   1-0.73630 0.51287 0.40856 0.39848 0.45402-0.69851
  -2  13  -4 46.1298 15.5969   1-0.75083 0.51914 0.45115 0.35588 0.39575-0.71440
  -2  12  -6 141.498 8.68154   1-0.78041 0.53220 0.50428 0.24065 0.28040-0.74736
  -2  12  -5 63.4098 6.47218   1-0.77280 0.53285 0.46619 0.27875 0.34184-0.73465
  -2  12  -4 257.683 19.6453   1-0.76132 0.52962 0.42403 0.32092 0.40264-0.72129
  -2  12  -3 21.5122 5.94706   1-0.74562 0.52218 0.37795 0.36701 0.46235-0.70686
  -2  12  -2 16.2297 13.4602   1-0.72538 0.51020 0.32825 0.41672 0.52048-0.69083
  -2  12  -1 3.57553 13.2511   1-0.70035 0.49343 0.27543 0.46955 0.57642-0.67262
  -2  12   0 919.816 27.1113   1-0.67038 0.47172 0.22016 0.52482 0.62953-0.65158
  -2  12   1 21.2142 13.4399   1-0.63547 0.44507 0.16337 0.58162 0.67917-0.62707
  -2  12   2-8.18026 12.1634   1-0.59584 0.41370 0.10615 0.63885 0.72474-0.59849
  -2  12   3-0.52368 12.7525   1-0.55193 0.37805 0.04974 0.69527 0.76575-0.56535
  -2  12   4  341.99 20.6422   1-0.50442 0.33880-0.00456 0.74957 0.80189-0.52733
  -2  12   5 38.6376 13.3739   1-0.45420 0.29684-0.05546 0.80049 0.83305-0.48434
  -2  12   6  11.995 13.0023   1-0.40229 0.25318-0.10184 0.84688 0.85936-0.43650
  -2  11   7 207.908 15.0954   1-0.32022 0.17937-0.21253 0.89549 0.88177-0.38476
  -2  11   6 63.5948 5.98735   1-0.37652 0.22741-0.17082 0.85378 0.86291-0.44006
  -2  11   5  67.851 5.71694   1-0.43281 0.27545-0.12260 0.80554 0.83933-0.49063
  -2  11   4 68.3944 5.66571   1-0.48780 0.32218-0.06878 0.75171 0.81049-0.53594
  -2  11   3 583.211 22.1948   1-0.54019 0.36631-0.01059 0.69352 0.77607-0.57567
  -2  11   2 36.5396 5.48084   1-0.58883 0.40668 0.05047 0.63244 0.73608-0.60983
  -2  11   1 1796.60 33.5455   1-0.63279 0.44239 0.11284 0.57007 0.69081-0.63871
  -2  11   0 448.511 20.0702   1-0.67147 0.47281 0.17496 0.50794 0.64081-0.66287
  -2  11  -1 336.985 17.9844   1-0.70457 0.49764 0.23546 0.44743 0.58679-0.68300
  -2  11  -2 94.6892 8.45335   1-0.73205 0.51687 0.29322 0.38966 0.52955-0.69991
  -2  11  -3 272.774  16.784   1-0.75411 0.53067 0.34739 0.33549 0.46988-0.71439
  -2  11  -4 374.736 20.3587   1-0.77108 0.53938 0.39739 0.28548 0.40851-0.72717
  -2  11  -5 223.942 15.2996   1-0.78339 0.54343 0.44288 0.23997 0.34607-0.73888
  -2  11  -6 23.4789 14.1827   1-0.79147 0.54325 0.48374 0.19911 0.28306-0.75003
  -2  11  -7  711.31 28.4192   1-0.79575 0.53927 0.51995 0.16289 0.21990-0.76101
  -2  10  -8 491.601 25.6813   1-0.80709 0.54234 0.53648 0.08427 0.15503-0.77031
  -2  10  -7 38.1654 6.79824   1-0.80628 0.54980 0.50301 0.11774 0.21945-0.76057
  -2  10  -6 34.8548 14.8144   1-0.80187 0.55364 0.46443 0.15634 0.28421-0.75118
  -2  10  -5 159.437 11.2738   1-0.79336 0.55339 0.42055 0.20022 0.34900-0.74182
  -2  10  -4 957.234 26.0188   1-0.78019 0.54849 0.37134 0.24945 0.41335-0.73202
  -2  10  -3 161.853 11.7153   1-0.76181 0.53836 0.31689 0.30390 0.47663-0.72115
  -2  10  -2  26.926 11.7178   1-0.73765 0.52246 0.25760 0.36320 0.53807-0.70843
  -2  10  -1 69.2812 5.40504   1-0.70728 0.50035 0.19414 0.42666 0.59675-0.69296
  -2  10   0 4975.34 50.0296   1-0.67045 0.47178 0.12759 0.49322 0.65168-0.67374
  -2  10   1 38.1087 5.38094   1-0.62723 0.43682 0.05939 0.56143 0.70187-0.64978
  -2  10   2 12.6493 12.1328   1-0.57808 0.39592-0.00871 0.62954 0.74647-0.62023
  -2  10   3-4.35211 11.0444   1-0.52385 0.34996-0.07477 0.69561 0.78489-0.58450
  -2  10   4 158.581  11.766   1-0.46581 0.30018-0.13687 0.75772 0.81690-0.54236
  -2  10   5 8.20537 11.7537   1-0.40549 0.24812-0.19331 0.81417 0.84269-0.49400
  -2  10   6    0.00 12.1271   1-0.34450 0.19539-0.24278 0.86365 0.86282-0.43997
  -2  10   7 45.6748 5.98335   1-0.28441 0.14355-0.28447 0.90535 0.87813-0.38114
  -2  10   8 1048.66 32.7582   1-0.22654 0.09395-0.31803 0.93891 0.88963-0.31848
  -2   9   9 498.715 25.5098   1-0.12581 0.00147-0.41217 0.97097 0.88271-0.23742
  -2   9   8 36.1902 14.9916   1-0.18146 0.04886-0.38955 0.94836 0.87709-0.30595
  -2   9   7 119.361 10.7317   1-0.24160 0.10074-0.35819 0.91698 0.86930-0.37231
  -2   9   6 239.827 15.5629   1-0.30529 0.15617-0.31761 0.87639 0.85812-0.43528
  -2   9   5 111.744 7.97353   1-0.37112 0.21374-0.26780 0.82658 0.84225-0.49356
  -2   9   4 17.2033  10.475   1-0.43730 0.27167-0.20935 0.76812 0.82044-0.54591
  -2   9   3 2302.42 33.7406   1-0.50184 0.32794-0.14352 0.70227 0.79176-0.59138
  -2   9   2 207.863 14.5778   1-0.56271 0.38055-0.07219 0.63094 0.75569-0.62946
  -2   9   1 2757.16 35.2746   1-0.61816 0.42774 0.00230 0.55644 0.71231-0.66023
  -2   9   0 257.415 15.6787   1-0.66692 0.46824 0.07750 0.48124 0.66219-0.68427
  -2   9  -1 305.763 15.4119   1-0.70829 0.50136 0.15110 0.40762 0.60638-0.70260
  -2   9  -2 1629.27 28.5446   1-0.74214 0.52694 0.22122 0.33749 0.54609-0.71646
  -2   9  -3  55.193 5.54394   1-0.76875 0.54529 0.28649 0.27222 0.48261-0.72713
  -2   9  -4 189.951 14.5801   1-0.78871 0.55700 0.34603 0.21267 0.41710-0.73578
  -2   9  -5 899.804  24.957   1-0.80276 0.56279 0.39943 0.15926 0.35054-0.74337
  -2   9  -6 138.339 10.6746   1-0.81165 0.56342 0.44662 0.11206 0.28370-0.75068
  -2   9  -7  894.26 28.3386   1-0.81609 0.55960 0.48774 0.07094 0.21712-0.75825
  -2   9  -8 44.1812 16.1833   1-0.81669 0.55194 0.52306 0.03560 0.15118-0.76646
  -2   8  -9 62.8126 6.70191   1-0.82220 0.54919 0.54276-0.04619 0.07862-0.76806
  -2   8  -8 1076.54  30.721   1-0.82540 0.56065 0.51166-0.01508 0.14503-0.76032
  -2   8  -7  553.34 23.2385   1-0.82517 0.56867 0.47447 0.02212 0.21267-0.75381
  -2   8  -6 102.804 8.85273   1-0.82086 0.57262 0.43067 0.06593 0.28131-0.74830
  -2   8  -5  154.95 11.1947   1-0.81168 0.57171 0.37983 0.11678 0.35053-0.74337
  -2   8  -4 1494.27 27.7567   1-0.79672 0.56500 0.32167 0.17495 0.41969-0.73837
  -2   8  -3 514.043 16.9207   1-0.77496 0.55150 0.25619 0.24043 0.48783-0.73236
  -2   8  -2 1206.31 22.7608   1-0.74543 0.53023 0.18388 0.31276 0.55371-0.72409
  -2   8  -1 1695.95 26.4855   1-0.70733 0.50039 0.10582 0.39082 0.61579-0.71202
  -2   8   0 7547.77 52.9875   1-0.66030 0.46162 0.02387 0.47278 0.67240-0.69448
  -2   8   1 283.378 13.4473   1-0.60465 0.41423-0.05941 0.55607 0.72198-0.66990
  -2   8   2 2434.89 31.3656   1-0.54149 0.35933-0.14097 0.63763 0.76333-0.63710
  -2   8   3 785.698 20.0337   1-0.47273 0.29882-0.21764 0.71431 0.79593-0.59556
  -2   8   4 890.843  21.202   1-0.40081 0.23517-0.28667 0.78335 0.82008-0.54555
  -2   8   5 71.2324 7.07559   1-0.32839 0.17101-0.34607 0.84277 0.83679-0.48811
  -2   8   6 192.768  14.284   1-0.25788 0.10876-0.39486 0.89156 0.84757-0.42474
  -2   8   7 451.452 19.2061   1-0.19119 0.05033-0.43290 0.92961 0.85412-0.35714
  -2   8   8 1633.58 34.2383   1-0.12964-0.00297-0.46076 0.95748 0.85806-0.28693
  -2   8   9 64.7095 6.99686   1-0.07394-0.05041-0.47940 0.97612 0.86076-0.21547
  -2   8  10 214.367 16.8309   1-0.02435-0.09174-0.48991 0.98664 0.86325-0.14381
  -2   7  10 88.5177 8.07082   1 0.03062-0.14672-0.54965 0.98430 0.83299-0.11356
  -2   7   9 685.409 24.8363   1-0.01673-0.10762-0.54387 0.97852 0.83186-0.18658
  -2   7   8 99.6235 8.23807   1-0.07115-0.06146-0.53026 0.96489 0.83161-0.26049
  -2   7   7 111.453 8.92979   1-0.13280-0.00808-0.50733 0.94196 0.83132-0.33435
  -2   7   6 82.2766 4.98059   1-0.20137 0.05223-0.47357 0.90819 0.82962-0.40680
  -2   7   5 246.089  13.176   1-0.27589 0.11850-0.42769 0.86230 0.82467-0.47600
  -2   7   4 616.826 17.2546   1-0.35454 0.18889-0.36902 0.80362 0.81428-0.53976
  -2   7   3 9286.73 56.4595   1-0.43459 0.26068-0.29795 0.73254 0.79621-0.59584
  -2   7   2 1348.45 22.5146   1-0.51268 0.33051-0.21625 0.65084 0.76862-0.64240
  -2   7   1 4171.92 36.8082   1-0.58536 0.39493-0.12706 0.56163 0.73057-0.67851
  -2   7   0 3341.53 32.9362   1-0.64972 0.45104-0.03440 0.46896 0.68230-0.70438
  -2   7  -1  35.623 3.56676   1-0.70394 0.49699 0.05756 0.37699 0.62511-0.72135
  -2   7  -2 138.743 10.1096   1-0.74739 0.53219 0.14523 0.28932 0.56103-0.73142
  -2   7  -3 2284.10 29.4744   1-0.78049 0.55702 0.22604 0.20850 0.49231-0.73685
  -2   7  -4 146.492 10.4352   1-0.80430 0.57258 0.29853 0.13600 0.42099-0.73968
  -2   7  -5 2190.63 32.3646   1-0.82019 0.58020 0.36216 0.07236 0.34873-0.74158
  -2   7  -6 478.579 18.9163   1-0.82951 0.58127 0.41704 0.01748 0.27673-0.74372
  -2   7  -7 1915.03 34.0422   1-0.83349 0.57699 0.46365-0.02915 0.20574-0.74689
  -2   7  -8 860.947 27.2014   1-0.83315 0.56838 0.50269-0.06819 0.13623-0.75152
  -2   7  -9 11.7855 15.0928   1-0.82926 0.55624 0.53487-0.10038 0.06840-0.75785
  -2   7 -10 1.30557  15.113   1-0.82244 0.54116 0.56087-0.12639 0.00232-0.76592
  -2   6 -10 286.736 20.9724   1-0.82729 0.54601 0.55589-0.18349-0.01206-0.75154
  -2   6  -9 28.3694 6.15409   1-0.83499 0.56196 0.52968-0.15727 0.05498-0.74444
  -2   6  -8 1426.67 31.6676   1-0.83979 0.57502 0.49665-0.12424 0.12427-0.73958
  -2   6  -7 62.8356 5.56339   1-0.84099 0.58448 0.45588-0.08346 0.19583-0.73699
  -2   6  -6 30.0038 11.9414   1-0.83760 0.58935 0.40634-0.03391 0.26950-0.73650
  -2   6  -5  52.534 4.47773   1-0.82834 0.58835 0.34700 0.02544 0.34479-0.73764
  -2   6  -4 7084.29 50.8803   1-0.81156 0.57983 0.27703 0.09542 0.42081-0.73951
  -2   6  -3 1565.91 23.5695   1-0.78536 0.56189 0.19609 0.17636 0.49603-0.74058
  -2   6  -2 5582.46 40.5039   1-0.74781 0.53260 0.10482 0.26765 0.56821-0.73860
  -2   6  -1 370.761 12.2728   1-0.69744 0.49049 0.00524 0.36723 0.63448-0.73073
  -2   6   015804.00  64.607   1-0.63382 0.43512-0.09890 0.47138 0.69176-0.71385
  -2   6   1 1082.21 18.6616   1-0.55822 0.36778-0.20238 0.57487 0.73744-0.68538
  -2   6   2 2150.50 25.4897   1-0.47376 0.29158-0.29944 0.67194 0.77025-0.64404
  -2   6   3 313.927  13.021   1-0.38490 0.21099-0.38506 0.75757 0.79068-0.59032
  -2   6   4 5363.22 42.3068   1-0.29639 0.13074-0.45608 0.82860 0.80086-0.52635
  -2   6   5 666.675   17.39   1-0.21225 0.05485-0.51150 0.88402 0.80379-0.45513
  -2   6   6 769.705 19.4016   1-0.13516-0.01398-0.55209 0.92462 0.80253-0.37972
  -2   6   7 527.861 18.0019   1-0.06649-0.07439-0.57963 0.95218 0.79964-0.30268
  -2   6   8 1656.88 31.7519   1-0.00656-0.12606-0.59627 0.96882 0.79697-0.22585
  -2   6   9 247.588 18.0196   1 0.04496-0.16932-0.60404 0.97660 0.79567-0.15040
  -2   6  10 298.437 19.4039   1 0.08874-0.20484-0.60468 0.97725 0.79640-0.07698
  -2   6  11 46.5501 7.93694   1 0.12557-0.23342-0.59957 0.97214 0.79941-0.00584
  -2   5  11 972.898 30.5819   1 0.18069-0.28854-0.64455 0.95504 0.75832 0.03524
  -2   5  10 379.658 19.5392   1 0.14870-0.26481-0.65378 0.96426 0.75380-0.03438
  -2   5   9 892.168 25.0353   1 0.10981-0.23418-0.65827 0.96875 0.75225-0.10698
  -2   5   8 266.861 16.4262   1 0.06294-0.19556-0.65674 0.96721 0.75375-0.18264
  -2   5   7 494.883 17.3454   1 0.00690-0.14779-0.64739 0.95785 0.75809-0.26113
  -2   5   6 645.887   17.43   1-0.05937-0.08977-0.62786 0.93831 0.76456-0.34175
  -2   5   5 2294.00 27.9802   1-0.13653-0.02087-0.59525 0.90569 0.77167-0.42301
  -2   5   4 1043.50  18.765   1-0.22425 0.05859-0.54647 0.85690 0.77686-0.50235
  -2   5   3 9466.90 49.6005   1-0.32053 0.14661-0.47893 0.78936 0.77642-0.57607
  -2   5   228163.30 312.086   1-0.42119 0.23901-0.39189 0.70231 0.76591-0.63971
  -2   5   1 5801.66 36.5634   1-0.52007 0.32963-0.28764 0.59805 0.74129-0.68924
  -2   5   011590.70 50.9201   1-0.61037 0.41167-0.17196 0.48236 0.70042-0.72252
  -2   5  -1 804.042 15.0775   1-0.68667 0.47971-0.05282 0.36321 0.64405-0.74030
  -2   5  -2 5614.43 37.8636   1-0.74634 0.53112 0.06190 0.24848 0.57543-0.74583
  -2   5  -312065.90 58.1945   1-0.78961 0.56613 0.16642 0.14395 0.49898-0.74353
  -2   5  -4 2882.71 31.0291   1-0.81863 0.58689 0.25775 0.05261 0.41885-0.73756
  -2   5  -5 1827.05 27.2255   1-0.83622 0.59622 0.33518-0.02482 0.33818-0.73104
  -2   5  -6 6765.83 53.6504   1-0.84509 0.59684 0.39944-0.08909 0.25896-0.72597
  -2   5  -7 1717.64 30.7813   1-0.84749 0.59097 0.45191-0.14157 0.18225-0.72341
  -2   5  -8 1303.86  29.264   1-0.84508 0.58031 0.49417-0.18384 0.10850-0.72381
  -2   5  -9 3.73462 12.1309   1-0.83909 0.56605 0.52767-0.21734 0.03775-0.72721
  -2   5 -10  222.83 14.7813   1-0.83032 0.54903 0.55367-0.24336-0.03014-0.73347
  -2   4 -11 192.176 14.3305   1-0.81909 0.52953 0.57296-0.32473-0.11794-0.71983
  -2   4 -10  658.87 24.8957   1-0.83109 0.54979 0.55461-0.30638-0.05260-0.71102
  -2   4  -9 55.0567 5.50616   1-0.84113 0.56809 0.52940-0.28116 0.01590-0.70537
  -2   4  -8 1436.12 29.1874   1-0.84864 0.58386 0.49601-0.24776 0.08797-0.70329
  -2   4  -7 888.831 22.9797   1-0.85269 0.59617 0.45274-0.20448 0.16399-0.70516
  -2   4  -6 917.599 21.4714   1-0.85182 0.60356 0.39750-0.14923 0.24412-0.71113
  -2   4  -5 1942.18 26.7006   1-0.84386 0.60386 0.32791-0.07963 0.32805-0.72091
  -2   4  -4 8869.24 50.7434   1-0.82569 0.59395 0.24163 0.00666 0.41460-0.73331
  -2   4  -3 1892.33 22.6125   1-0.79330 0.56982 0.13715 0.11113 0.50112-0.74568
  -2   4  -2 3621.53 28.5456   1-0.74233 0.52711 0.01526 0.23304 0.58301-0.75341
  -2   4  -1 502.264 11.1894   1-0.66964 0.46267-0.11929 0.36760 0.65389-0.75015
  -2   4   0 9401.27 42.0869   1-0.57565 0.37695-0.25700 0.50532 0.70730-0.72941
  -2   4   1 230.869 8.72368   1-0.46596 0.27552-0.38557 0.63389 0.73950-0.68746
  -2   4   2 38.1223 2.60677   1-0.35013 0.16795-0.49433 0.74266 0.75166-0.62546
  -2   4   3 345.956 10.7151   1-0.23803 0.06410-0.57803 0.82637 0.74911-0.54877
  -2   4   417909.60  67.427   1-0.13658-0.02909-0.63708 0.88543 0.73861-0.46411
  -2   4   5 662.336  15.886   1-0.04890-0.10851-0.67532 0.92368 0.72581-0.37716
  -2   4   6 136.846 10.2033   1 0.02475-0.17390-0.69748 0.94585 0.71440-0.29160
  -2   4   7 120.551 9.19764   1 0.08562-0.22651-0.70781 0.95619 0.70628-0.20933
  -2   4   8 1899.31 30.9257   1 0.13546-0.26810-0.70957 0.95796 0.70219-0.13108
  -2   4   9 281.261 16.0195   1 0.17606-0.30043-0.70509 0.95348 0.70216-0.05691
  -2   4  10 35.9009 12.3894   1 0.20893-0.32505-0.69595 0.94435 0.70593 0.01348
  -2   4  11 91.4462  9.6269   1 0.23535-0.34321-0.68321 0.93161 0.71308 0.08048
  -2   3  11 414.483 21.0658   1 0.28820-0.39606-0.71524 0.90156 0.66472 0.12883
  -2   3  10 453.478 19.3878   1 0.26775-0.38387-0.73060 0.91692 0.65393 0.06547
  -2   3   9 109.482 7.21555   1 0.24162-0.36600-0.74343 0.92974 0.64657-0.00132
  -2   3   8 174.143 13.3046   1 0.20855-0.34119-0.75303 0.93933 0.64331-0.07221
  -2   3   7 5980.47 47.9501   1 0.16690-0.30780-0.75823 0.94452 0.64484-0.14789
  -2   3   6 1685.69 24.1451   1 0.11449-0.26365-0.75714 0.94342 0.65180-0.22901
  -2   3   514910.40 63.4139   1 0.04864-0.20606-0.74677 0.93304 0.66451-0.31587
  -2   3   4 9711.65 47.3071   1-0.03361-0.13206-0.72253 0.90879 0.68241-0.40792
  -2   3   3 3575.67 26.8085   1-0.13473-0.03920-0.67795 0.86421 0.70309-0.50275
  -2   3   225383.60 253.029   1-0.25473 0.07254-0.60534 0.79158 0.72100-0.59481
  -2   3   111382.80 42.4368   1-0.38834 0.19788-0.49865 0.68489 0.72685-0.67481
  -2   3   0 7265.96 33.8985   1-0.52309 0.32437-0.35900 0.54524 0.70989-0.73201
  -2   3  -115480.60 50.9248   1-0.64260 0.43563-0.19868 0.38491 0.66381-0.76007
  -2   3  -229386.70 287.451   1-0.73465 0.51942-0.03720 0.22342 0.59138-0.76180
  -2   3  -332817.00 327.069   1-0.79652 0.57304 0.10851 0.07770 0.50237-0.74693
  -2   3  -4 8083.93 46.3839   1-0.83300 0.60125 0.23016-0.04397 0.40720-0.72591
  -2   3  -5 353.942 12.4887   1-0.85123 0.61122 0.32704-0.14085 0.31303-0.70590
  -2   3  -6 9416.10 58.8229   1-0.85744 0.60917 0.40219-0.21601 0.22344-0.69046
  -2   3  -7 3353.05 38.7766   1-0.85602 0.59950 0.45966-0.27349 0.13958-0.68076
  -2   3  -8 1138.34 26.0405   1-0.84980 0.58501 0.50311-0.31695 0.06141-0.67673
  -2   3  -9 763.914 24.0564   1-0.84045 0.56740 0.53550-0.34935-0.01165-0.67783
  -2   3 -10 310.542 19.4824   1-0.82897 0.54767 0.55908-0.37293-0.08029-0.68334
  -2   3 -11 1348.14 35.2883   1-0.81592 0.52636 0.57549-0.38935-0.14521-0.69256
  -2   2 -11 175.906 12.5752   1-0.80904 0.51947 0.58096-0.45691-0.17806-0.65973
  -2   2 -10 131.948 9.94765   1-0.82307 0.54176 0.56741-0.44334-0.11430-0.64933
  -2   2  -9 -5.3185 12.3174   1-0.83602 0.56297 0.54660-0.42252-0.04629-0.64320
  -2   2  -8 2721.91 37.5175   1-0.84746 0.58267 0.51654-0.39246 0.02702-0.64235
  -2   2  -7 3112.01 36.9733   1-0.85645 0.59992 0.47436-0.35027 0.10684-0.64802
  -2   2  -6 1124.17 21.1676   1-0.86116 0.61288 0.41592-0.29182 0.19445-0.66148
  -2   2  -5  356.79 12.5338   1-0.85807 0.61806 0.33551-0.21140 0.29075-0.68363
  -2   2  -414411.60 59.3318   1-0.84088 0.60913 0.22600-0.10189 0.39503-0.71376
  -2   2  -3 7668.92 39.7022   1-0.79942 0.57592 0.08090 0.04322 0.50256-0.74713
  -2   2  -2 2703.76 21.8935   1-0.72090 0.50566-0.09955 0.22368 0.60129-0.77171
  -2   2  -118739.30 200.673   1-0.59793 0.39096-0.29895 0.42309 0.67247-0.76875
  -2   2   0 6971.88 30.4183   1-0.44080 0.24209-0.48441 0.60856 0.70185-0.72397
  -2   2   1 4916.09 25.8201   1-0.27655 0.08609-0.62659 0.75075 0.69325-0.64122
  -2   2   222905.80 223.658   1-0.12993-0.05227-0.71844 0.84261 0.66456-0.53838
  -2   2   3 122.185 6.19975   1-0.01103-0.16291-0.77013 0.89430 0.63252-0.43219
  -2   2   430677.80 306.377   1 0.08116-0.24684-0.79525 0.91943 0.60603-0.33155
  -2   2   5 2051.81 23.7174   1 0.15169-0.30911-0.80417 0.92836 0.58793-0.23929
  -2   2   6 2843.06   30.12   1 0.20569-0.35485-0.80338 0.92758 0.57813-0.15534
  -2   2   7 229.348  13.125   1 0.24728-0.38818-0.79665 0.92085 0.57554-0.07861
  -2   2   8  305.41 14.6928   1 0.27946-0.41210-0.78608 0.91030 0.57892-0.00783
  -2   2   9 96.2825 7.53637   1 0.30437-0.42876-0.77286 0.89709 0.58713 0.05811
  -2   2  10 118.277 9.44184   1 0.32353-0.43965-0.75764 0.88187 0.59923 0.12016
  -2   2  11 52.7169 5.86357   1 0.33799-0.44586-0.74075 0.86499 0.61448 0.17906
  -2   2  12 708.473 27.0512   1 0.34853-0.44813-0.72234 0.84659 0.63228 0.23542
  -2   1  12 24.5247 15.2096   1 0.38944-0.48905-0.74176 0.80393 0.58587 0.28182
  -2   1  11 12.2259 11.5238   1 0.38371-0.49158-0.76020 0.82235 0.56362 0.22991
  -2   1  10 74.5875 6.99328   1 0.37489-0.49102-0.77749 0.83964 0.54342 0.17596
  -2   1   9 59.8235 4.30756   1 0.36244-0.48683-0.79367 0.85581 0.52579 0.11944
  -2   1   8-7.40575 9.14544   1 0.34558-0.47823-0.80869 0.87082 0.51142 0.05966
  -2   1   721953.60 87.8517   1 0.32315-0.46405-0.82236 0.88448 0.50124-0.00431
  -2   1   6 2044.05 25.6363   1 0.29342-0.44259-0.83422 0.89634 0.49651-0.07373
  -2   1   516312.60 62.8141   1 0.25380-0.41123-0.84329 0.90539 0.49896-0.15033
  -2   1   4  12.231 2.29732   1 0.20024-0.36593-0.84745 0.90955 0.51079-0.23631
  -2   1   3 251.615 7.58937   1 0.12651-0.30046-0.84233 0.90442 0.53463-0.33430
  -2   1   225220.40 223.053   1 0.02346-0.20567-0.81890 0.88098 0.57242-0.44624
  -2   1   1 2538.25 17.4899   1-0.11996-0.07051-0.75966 0.82173 0.62176-0.56973
  -2   1   0  224.61  6.3345   1-0.30824 0.10952-0.63760 0.69967 0.66724-0.68937
  -2   1  -189110.30 411.512   1-0.51842 0.31144-0.43436 0.49642 0.67425-0.77053
  -2   1  -2 7787.09 34.8877   1-0.69537 0.48013-0.18059 0.24264 0.61380-0.78423
  -2   1  -325778.30 269.516   1-0.80227 0.57877 0.05520 0.00684 0.50134-0.74592
  -2   1  -4 763.995 14.7318   1-0.84970 0.61794 0.23415-0.17212 0.37482-0.69356
  -2   1  -5 568.722 13.9414   1-0.86343 0.62341 0.35817-0.29614 0.25682-0.64971
  -2   1  -6 5524.45 43.9389   1-0.86124 0.61296 0.44208-0.38006 0.15309-0.62012
  -2   1  -7 2805.15 34.6175   1-0.85204 0.59550 0.49889-0.43689 0.06247-0.60366
  -2   1  -8 2.49591 10.4907   1-0.83982 0.57502 0.53740-0.47541-0.01768-0.59766
  -2   1  -9 2470.12 38.3167   1-0.82628 0.55322 0.56318-0.50119-0.08984-0.59965
  -2   1 -10 134.763 9.78096   1-0.81207 0.53076 0.57974-0.51776-0.15593-0.60771
  -2   1 -11 2368.42 45.5379   1-0.79741 0.50784 0.58931-0.52734-0.21739-0.62040
  -2   0 -11 3.05025 17.4158   1-0.77966 0.49007 0.60014-0.60025-0.26422-0.57358
  -2   0 -10 106.799 9.48877   1-0.79420 0.51288 0.59581-0.59592-0.20667-0.55698
  -2   0  -9 14.1639 11.1527   1-0.80888 0.53582 0.58533-0.58543-0.14453-0.54496
  -2   0  -8 2231.80 33.6959   1-0.82388 0.55908 0.56646-0.56655-0.07602-0.53932
  -2   0  -7-3.57216 9.59842   1-0.83913 0.58259 0.53538-0.53546 0.00157-0.54276
  -2   0  -6 1309.63 22.0809   1-0.85375 0.60547 0.48524-0.48531 0.09238-0.55942
  -2   0  -5  15.379 6.59942   1-0.86429 0.62426 0.40321-0.40327 0.20249-0.59539
  -2   0  -4 5765.52 36.7748   1-0.85935 0.62758 0.26525-0.26530 0.33876-0.65750
  -2   0  -3 14.0976 5.13804   1-0.80583 0.58232 0.03364-0.03369 0.49776-0.74235
  -2   0  -240880.20 300.848   1-0.64095 0.42571-0.30300 0.30297 0.62946-0.79989
  -2   0  -1  21.204 2.30669   1-0.36241 0.15542-0.62605 0.62602 0.64576-0.74204
  -2   0   0 4727.95 22.7739   1-0.09936-0.09936-0.80406 0.80404 0.57139-0.59353
  -2   0   1  10.558 1.39962   1 0.07926-0.26973-0.86925 0.86924 0.49367-0.44166
  -2   0   213773.20 162.703   1 0.19164-0.37385-0.88544 0.88544 0.44198-0.31581
  -2   0   3 5.49866 3.92398   1 0.26427-0.43822-0.88337 0.88337 0.41395-0.21363
  -2   0   415868.90 55.6413   1 0.31343-0.47912-0.87444 0.87445 0.40275-0.12828
  -2   0   5 5.18929 6.39348   1 0.34805-0.50548-0.86276 0.86279 0.40306-0.05444
  -2   0   615060.50 66.2101   1 0.37309-0.52227-0.84983 0.84986 0.41135 0.01142
  -2   0   7 11.7071 11.9609   1 0.39144-0.53236-0.83613 0.83617 0.42531 0.07162
  -2   0   8 505.192 16.9139   1 0.40485-0.53750-0.82179 0.82184 0.44338 0.12769
  -2   0   9 0.42483 8.96174   1 0.41441-0.53881-0.80677 0.80683 0.46454 0.18069
  -2   0  10 589.841 21.2365   1 0.42085-0.53699-0.79100 0.79106 0.48804 0.23134
  -2   0  11 4.44009 11.7211   1 0.42464-0.53252-0.77433 0.77441 0.51337 0.28016
  -2   0  12 454.997 22.5542   1 0.42609-0.52571-0.75666 0.75674 0.54013 0.32755
  -2  -1  12 26.5599 15.0181   1 0.45821-0.55783-0.76780 0.70580 0.49589 0.37178
  -2  -1  11-1.11784 12.2199   1 0.46039-0.56827-0.78409 0.72208 0.46475 0.32877
  -2  -1  10 63.0574  5.9053   1 0.46084-0.57699-0.79930 0.73728 0.43443 0.28494
  -2  -1   9 63.1871 4.76032   1 0.45945-0.58386-0.81357 0.75155 0.40515 0.24007
  -2  -1   8 6.31501 9.04591   1 0.45601-0.58867-0.82707 0.76503 0.37721 0.19386
  -2  -1   721874.20 87.8362   1 0.45019-0.59111-0.83996 0.77791 0.35104 0.14588
  -2  -1   6 2024.92 25.6313   1 0.44147-0.59065-0.85245 0.79040 0.32727 0.09549
  -2  -1   516141.90 62.8788   1 0.42903-0.58647-0.86479 0.80273 0.30685 0.04176
  -2  -1   4 23.0852 2.33844   1 0.41145-0.57715-0.87726 0.81519 0.29129-0.01683
  -2  -1   3 269.431 7.40904   1 0.38622-0.56018-0.89014 0.82806 0.28313-0.08282
  -2  -1   224980.60 223.606   1 0.34845-0.53067-0.90341 0.84133 0.28690-0.16074
  -2  -1   1 2550.87 17.5892   1 0.28754-0.47802-0.91555 0.85345 0.31133-0.25932
  -2  -1   0 229.051 6.13067   1 0.17750-0.37623-0.91730 0.85520 0.37387-0.39601
  -2  -1  -184208.20 395.019   1-0.05019-0.15680-0.85839 0.79628 0.50169-0.59798
  -2  -1  -2 7671.11 34.5571   1-0.48428 0.26902-0.53798 0.47586 0.63171-0.80216
  -2  -1  -325396.90 267.426   1-0.81252 0.58901 0.02423-0.08636 0.48830-0.73290
  -2  -1  -4 745.704  14.799   1-0.86556 0.63379 0.34512-0.40726 0.26418-0.58293
  -2  -1  -5 568.269 14.1358   1-0.85075 0.61072 0.48386-0.54601 0.10901-0.50190
  -2  -1  -6 5420.70 43.1498   1-0.82974 0.58145 0.55019-0.61235 0.00053-0.46758
  -2  -1  -7 2832.77 34.4828   1-0.81103 0.55448 0.58487-0.64704-0.08287-0.45833
  -2  -1  -8 11.5494 10.6768   1-0.79487 0.53006 0.60331-0.66548-0.15214-0.46321
  -2  -1  -9 2520.51 38.7584   1-0.78046 0.50739 0.61215-0.67433-0.21284-0.47666
  -2  -1 -10 117.021 6.64431   1-0.76704 0.48571 0.61464-0.67683-0.26802-0.49563
  -2  -1 -11 2338.08 44.1322   1-0.75404 0.46445 0.61250-0.67470-0.31945-0.51835
  -1  -1 -11 2116.32 40.4922   1-0.66217 0.47195 0.67450-0.73668-0.39800-0.42874
  -1  -1 -10 356.751 18.5916   1-0.66909 0.48713 0.68581-0.74798-0.35885-0.39374
  -1  -1  -9 2500.48 36.8221   1-0.67525 0.50154 0.69544-0.75761-0.31920-0.35924
  -1  -1  -8 9.54279  12.125   1-0.68081 0.51537 0.70331-0.76547-0.27882-0.32547
  -1  -1  -7 1246.70 22.7121   1-0.68605 0.52887 0.70922-0.77138-0.23732-0.29281
  -1  -1  -6  684.40 15.6433   1-0.69140 0.54247 0.71274-0.77489-0.19400-0.26198
  -1  -1  -5 9830.99 48.7804   1-0.69768 0.55702 0.71289-0.77503-0.14736-0.23447
  -1  -1  -4 105.254 7.09425   1-0.70688 0.57447 0.70711-0.76923-0.09372-0.21396
  -1  -1  -341964.40 303.862   1-0.72493 0.60078 0.68611-0.74823-0.02083-0.21269
  -1  -1  -245929.30 276.331   1-0.77993 0.66404 0.57924-0.64135 0.14857-0.30794
  -1  -1  -128162.70 180.346   1 0.18880-0.29643-0.91584 0.85374 0.37307-0.45829
  -1  -1   0 518.436 6.17781   1 0.47819-0.57756-0.87591 0.81381 0.11636-0.12744
  -1  -1   153539.70 239.839   1 0.52019-0.61130-0.85286 0.79078 0.10158-0.03850
  -1  -1   237144.00 233.733   1 0.53777-0.62062-0.84103 0.77895 0.11760 0.01963
  -1  -1   316521.80  182.43   1 0.54761-0.62220-0.83257 0.77050 0.14325 0.06813
  -1  -1   4-6.33557  4.3149   1 0.55365-0.61998-0.82510 0.76304 0.17314 0.11239
  -1  -1   516619.60 61.2986   1 0.55730-0.61538-0.81764 0.75559 0.20526 0.15442
  -1  -1   6 679.184 15.1003   1 0.55919-0.60900-0.80974 0.74770 0.23870 0.19513
  -1  -1   716149.70 74.2074   1 0.55960-0.60116-0.80112 0.73909 0.27298 0.23500
  -1  -1   8 795.259  20.892   1 0.55870-0.59200-0.79161 0.72958 0.30784 0.27430
  -1  -1   9 186.043 13.9215   1 0.55658-0.58161-0.78108 0.71906 0.34310 0.31319
  -1  -1  10 157.238 11.6203   1 0.55325-0.57003-0.76942 0.70741 0.37866 0.35178
  -1  -1  11 21.0553  11.054   1 0.54873-0.55725-0.75654 0.69454 0.41444 0.39015
  -1  -1  12-6.91009 14.5301   1 0.54300-0.54326-0.74235 0.68035 0.45039 0.42835
  -1   0  12 177.587 14.1221   1 0.51245-0.51271-0.73596 0.73605 0.49661 0.38213
  -1   0  11 6.59143 11.1763   1 0.51475-0.52326-0.75245 0.75254 0.46552 0.33907
  -1   0  10 23.5377 11.5387   1 0.51522-0.53199-0.76794 0.76802 0.43539 0.29506
  -1   0   9 4.16939 9.72461   1 0.51370-0.53873-0.78259 0.78266 0.40650 0.24980
  -1   0   8 8563.83 58.7958   1 0.50990-0.54319-0.79660 0.79666 0.37927 0.20287
  -1   0   7   29.58 10.2737   1 0.50332-0.54487-0.81022 0.81027 0.35432 0.15367
  -1   0   6 3361.67 30.7857   1 0.49318-0.54299-0.82375 0.82379 0.33263 0.10121
  -1   0   5 1.67436 5.52951   1 0.47808-0.53615-0.83758 0.83761 0.31575 0.04393
  -1   0   4 1353.51 15.8232   1 0.45544-0.52177-0.85220 0.85222 0.30645-0.02092
  -1   0   3 50.3777 3.80328   1 0.41995-0.49454-0.86799 0.86800 0.30993-0.09855
  -1   0   2 8152.60 27.3625   1 0.35920-0.44205-0.88404 0.88404 0.33704-0.19981
  -1   0   1 18.5433 1.35422   1 0.23867-0.32977-0.89005 0.89005 0.41241-0.34932
  -1   0   0145023.0 337.805   1-0.04968-0.04968-0.80706 0.80705 0.57910-0.59017
  -1   0  -1 115.683 3.94001   1-0.59059 0.48297-0.30496 0.30494 0.67669-0.76191
  -1   0  -210116.50 32.9376   1-0.81150 0.69561 0.26886-0.26889 0.42521-0.58458
  -1   0  -3-4.14289 4.15764   1-0.81024 0.68610 0.49760-0.49764 0.21743-0.45095
  -1   0  -4 6557.77 35.6732   1-0.78728 0.65488 0.59073-0.59078 0.08773-0.39540
  -1   0  -5 4.77496 6.13922   1-0.76755 0.62689 0.63567-0.63572-0.00405-0.37777
  -1   0  -6 2120.93 25.9142   1-0.75179 0.60287 0.65929-0.65935-0.07671-0.37926
  -1   0  -7 1.95698 7.82791   1-0.73868 0.58150 0.67158-0.67165-0.13870-0.39143
  -1   0  -814613.80 79.5495   1-0.72712 0.56169 0.67691-0.67698-0.19420-0.41008
  -1   0  -9  22.104  11.477   1-0.71636 0.54266 0.67743-0.67752-0.24549-0.43294
  -1   0 -10 748.227 24.2803   1-0.70586 0.52391 0.67432-0.67442-0.29389-0.45869
  -1   0 -11 15.0257 15.8478   1-0.69526 0.50504 0.66825-0.66835-0.34026-0.48648
  -1   0 -12 92.3662 7.22992   1-0.68425 0.48577 0.65959-0.65970-0.38511-0.51577
  -1   1 -11 2025.64 40.0205   1-0.72026 0.53005 0.66095-0.59897-0.28926-0.53747
  -1   1 -10 358.378 19.1288   1-0.73283 0.55088 0.66201-0.60002-0.23744-0.51513
  -1   1  -9 2522.02 37.5778   1-0.74534 0.57165 0.65901-0.59701-0.18274-0.49568
  -1   1  -8 22.7602 11.8336   1-0.75806 0.59262 0.65089-0.58888-0.12414-0.48013
  -1   1  -7 1302.00 22.9333   1-0.77127 0.61409 0.63591-0.57389-0.06011-0.47001
  -1   1  -6 664.819 15.8952   1-0.78519 0.63627 0.61110-0.54908 0.01170-0.46766
  -1   1  -5 9707.84 49.0881   1-0.79965 0.65899 0.57113-0.50910 0.09500-0.47681
  -1   1  -4 117.148 7.18084   1-0.81311 0.68071 0.50576-0.44372 0.19576-0.50342
  -1   1  -342108.70 308.324   1-0.81903 0.69489 0.39447-0.33242 0.32279-0.55630
  -1   1  -246262.00 278.077   1-0.79390 0.67802 0.19745-0.13539 0.48309-0.64245
  -1   1  -129154.90 186.492   1-0.67197 0.56435-0.13187 0.19393 0.64936-0.73457
  -1   1   0 517.669 6.17751   1-0.39290 0.29354-0.51829 0.58037 0.71109-0.72215
  -1   1   153178.80 237.039   1-0.08464-0.00646-0.75471 0.81679 0.63704-0.57395
  -1   1   236934.80 230.678   1 0.12463-0.20747-0.83701 0.89910 0.54327-0.40603
  -1   1   316497.50 180.871   1 0.24941-0.32399-0.85430 0.91640 0.48085-0.26945
  -1   1   4 10.4488 4.19635   1 0.32600-0.39232-0.84994 0.91205 0.44750-0.16195
  -1   1   516834.70 61.1182   1 0.37573-0.43379-0.83848 0.90059 0.43393-0.07423
  -1   1   6 661.602  14.899   1 0.40956-0.45936-0.82456 0.88669 0.43335 0.00050
  -1   1   716259.00 74.0748   1 0.43326-0.47481-0.80968 0.87182 0.44148 0.06652
  -1   1   8 881.396 20.9633   1 0.45005-0.48333-0.79425 0.85639 0.45562 0.12653
  -1   1   9 196.027 13.6657   1 0.46180-0.48683-0.77829 0.84044 0.47407 0.18223
  -1   1  10 155.828 11.5695   1 0.46968-0.48645-0.76173 0.82389 0.49567 0.23479
  -1   1  11 12.6449 12.1076   1 0.47441-0.48292-0.74441 0.80658 0.51964 0.28496
  -1   1  12 1.24844 13.6189   1 0.47648-0.47673-0.72619 0.78837 0.54544 0.33332
  -1   2  12  374.96 21.2603   1 0.43515-0.43540-0.71199 0.83625 0.59601 0.28275
  -1   2  11 127.795 9.33195   1 0.42786-0.43636-0.73107 0.85532 0.57569 0.22892
  -1   2  10 232.516 15.4992   1 0.41683-0.43359-0.74905 0.87329 0.55804 0.17242
  -1   2   9 381.786 16.2103   1 0.40124-0.42626-0.76591 0.89014 0.54382 0.11249
  -1   2   8 4134.21 41.9573   1 0.37983-0.41311-0.78149 0.90571 0.53407 0.04809
  -1   2   7 1411.47 23.7794   1 0.35071-0.39225-0.79535 0.91957 0.53023-0.02223
  -1   2   6  291.73 11.7684   1 0.31091-0.36070-0.80646 0.93066 0.53433-0.10047
  -1   2   5 1752.80 20.9448   1 0.25568-0.31373-0.81247 0.93667 0.54905-0.18935
  -1   2   415047.40 52.8418   1 0.17747-0.24378-0.80822 0.93241 0.57767-0.29212
  -1   2   3 9569.17 37.5411   1 0.06480-0.13937-0.78240 0.90658 0.62267-0.41127
  -1   2   233976.30 240.477   1-0.09608 0.01324-0.71220 0.83637 0.68028-0.54303
  -1   2   1 1845.02 13.5497   1-0.30749 0.21639-0.56334 0.68751 0.72782-0.66472
  -1   2   088503.80 339.701   1-0.53059 0.43123-0.32277 0.44693 0.71978-0.73084
  -1   2  -114294.00 146.818   1-0.69645 0.58884-0.04817 0.17232 0.63395-0.71916
  -1   2  -2 677.547 10.2314   1-0.78179 0.66592 0.18188-0.05774 0.50563-0.66498
  -1   2  -3 2843.78 22.0644   1-0.81301 0.68888 0.34417-0.22004 0.37614-0.60964
  -1   2  -4 328.568 9.98065   1-0.81812 0.68573 0.45247-0.32835 0.26151-0.56917
  -1   2  -5 262.686 9.87329   1-0.81223 0.67158 0.52464-0.40053 0.16285-0.54466
  -1   2  -6 2144.99 26.7251   1-0.80199 0.65308 0.57329-0.44919 0.07719-0.53315
  -1   2  -7 205.647 12.2166   1-0.79010 0.63294 0.60628-0.48218 0.00134-0.53145
  -1   2  -8 9649.97 65.6392   1-0.77760 0.61217 0.62838-0.50429-0.06719-0.53707
  -1   2  -9 472.476 19.2531   1-0.76482 0.59113 0.64257-0.51849-0.13025-0.54816
  -1   2 -10 623.417 22.9897   1-0.75180 0.56986 0.65072-0.52664-0.18915-0.56341
  -1   2 -11 18.3243 15.0587   1-0.73847 0.54826 0.65405-0.52998-0.24486-0.58186
  -1   3 -11 1426.19 34.4896   1-0.75105 0.56086 0.64845-0.46231-0.20663-0.62008
  -1   3 -10 399.587 20.6141   1-0.76441 0.58247 0.64151-0.45535-0.14828-0.60428
  -1   3  -9 788.598 23.5264   1-0.77708 0.60340 0.62932-0.44316-0.08678-0.59163
  -1   3  -8 966.533 24.2987   1-0.78898 0.62356 0.61068-0.42451-0.02131-0.58294
  -1   3  -7 2330.14 31.4743   1-0.79982 0.64266 0.58384-0.39766 0.04911-0.57921
  -1   3  -6 2250.77 28.1416   1-0.80895 0.66005 0.54622-0.36003 0.12575-0.58171
  -1   3  -5 1369.94 20.3458   1-0.81500 0.67436 0.49403-0.30783 0.21009-0.59189
  -1   3  -4 631.068 13.3526   1-0.81523 0.68284 0.42182-0.23561 0.30352-0.61117
  -1   3  -336298.50 318.336   1-0.80434 0.68022 0.32212-0.13591 0.40655-0.64005
  -1   3  -233125.90 274.722   1-0.77294 0.65708 0.18644-0.00021 0.51660-0.67595
  -1   3  -125096.10 219.146   1-0.70697 0.59936 0.01005 0.17618 0.62403-0.70923
  -1   3   0147877.0 509.871   1-0.59341 0.49406-0.19696 0.38320 0.70947-0.72052
  -1   3   1 1620.09 14.6366   1-0.43545 0.34436-0.40174 0.58799 0.75206-0.68896
  -1   3   220677.40 207.709   1-0.26032 0.17750-0.56528 0.75154 0.74884-0.61158
  -1   3   310691.10 42.5732   1-0.10006 0.02549-0.67184 0.85810 0.71814-0.50673
  -1   3   4 4137.33 29.5131   1 0.02974-0.09605-0.73062 0.91690 0.68112-0.39556
  -1   3   512987.60 56.8748   1 0.12893-0.18698-0.75795 0.94423 0.64973-0.29002
  -1   3   6 5990.53 42.5874   1 0.20335-0.25314-0.76661 0.95290 0.62782-0.19396
  -1   3   7 6117.21 47.4437   1 0.25919-0.30073-0.76448 0.95078 0.61534-0.10732
  -1   3   8 2517.65 34.2807   1 0.30135-0.33462-0.75597 0.94228 0.61095-0.02878
  -1   3   9-5.21739 9.87637   1 0.33332-0.35833-0.74350 0.92982 0.61315 0.04317
  -1   3  10 860.899 24.4285   1 0.35752-0.37427-0.72835 0.91467 0.62061 0.10986
  -1   3  11  307.52 18.4298   1 0.37565-0.38414-0.71118 0.89752 0.63226 0.17236
  -1   3  12 21.7457  15.874   1 0.38887-0.38911-0.69234 0.87868 0.64724 0.23153
  -1   4  11 107.577 9.18585   1 0.31882-0.32731-0.68379 0.93221 0.68767 0.11696
  -1   4  10 309.321 17.8582   1 0.29325-0.31000-0.69856 0.94697 0.68120 0.04927
  -1   4   9 319.639  16.573   1 0.26026-0.28527-0.70998 0.95838 0.67918-0.02286
  -1   4   8 1787.48 29.7581   1 0.21799-0.25126-0.71676 0.96515 0.68243-0.10026
  -1   4   7 2336.10 30.9379   1 0.16394-0.20547-0.71677 0.96516 0.69171-0.18369
  -1   4   6 562.383 15.4554   1 0.09500-0.14479-0.70654 0.95492 0.70740-0.27353
  -1   4   5 4288.76 34.8279   1 0.00771-0.06575-0.68066 0.92903 0.72879-0.36907
  -1   4   412352.00 53.5696   1-0.10064 0.03434-0.63144 0.87980 0.75282-0.46725
  -1   4   3 2969.15 24.7519   1-0.22942 0.15486-0.54997 0.79832 0.77246-0.56105
  -1   4   2 1346.68 15.8842   1-0.37102 0.28820-0.43038 0.67873 0.77640-0.63913
  -1   4   1 2629.18 20.8373   1-0.50952 0.41844-0.27686 0.52520 0.75287-0.68975
  -1   4   031404.80 267.244   1-0.62661 0.52727-0.10669 0.35501 0.69739-0.70843
  -1   4  -1 2084.04 19.0683   1-0.71174 0.60414 0.05769 0.19063 0.61644-0.70163
  -1   4  -2 741.289 12.8432   1-0.76563 0.64977 0.20041 0.04790 0.52218-0.68152
  -1   4  -3 1233.85 17.3991   1-0.79548 0.67136 0.31612-0.06782 0.42516-0.65865
  -1   4  -419947.10 71.2963   1-0.80916 0.67678 0.40650-0.15821 0.33148-0.63913
  -1   4  -5 79.1226 7.19332   1-0.81270 0.67206 0.47583-0.22755 0.24363-0.62542
  -1   4  -6 32.0891 3.48194   1-0.81003 0.66113 0.52855-0.28028 0.16204-0.61799
  -1   4  -7 2.22409 9.94644   1-0.80351 0.64636 0.56835-0.32008 0.08625-0.61635
  -1   4  -8 3858.56 44.1909   1-0.79455 0.62914 0.59804-0.34979 0.01551-0.61976
  -1   4  -9   92.78 8.26873   1-0.78391 0.61024 0.61972-0.37148-0.05099-0.62741
  -1   4 -10 510.203 22.7872   1-0.77201 0.59008 0.63491-0.38667-0.11395-0.63860
  -1   4 -11 140.806 11.4182   1-0.75906 0.56887 0.64469-0.39646-0.17398-0.65273
  -1   5 -11  626.66 26.8523   1-0.76332 0.57314 0.64299-0.33267-0.14629-0.68041
  -1   5 -10 125.374 11.1529   1-0.77566 0.59373 0.63107-0.32075-0.08529-0.66725
  -1   5  -9-10.0921 11.3732   1-0.78662 0.61296 0.61379-0.30346-0.02168-0.65671
  -1   5  -8  529.35 19.5472   1-0.79594 0.63053 0.59018-0.27984 0.04499-0.64923
  -1   5  -7 4227.41 44.4019   1-0.80315 0.64600 0.55901-0.24866 0.11517-0.64526
  -1   5  -6 2175.09 30.3619   1-0.80746 0.65857 0.51864-0.20828 0.18933-0.64527
  -1   5  -5 7528.21 50.3595   1-0.80763 0.66700 0.46702-0.15665 0.26780-0.64958
  -1   5  -4 2141.38  26.044   1-0.80171 0.66934 0.40167-0.09130 0.35055-0.65819
  -1   5  -3 9867.83 49.7829   1-0.78682 0.66271 0.31992-0.00954 0.43686-0.67034
  -1   5  -217409.10 61.8978   1-0.75897 0.64312 0.21951 0.09088 0.52466-0.68399
  -1   5  -1 5437.05 33.4324   1-0.71337 0.60577 0.09992 0.21047 0.60986-0.69504
  -1   5   0 8889.51 41.6432   1-0.64570 0.54636-0.03558 0.34599 0.68610-0.69713
  -1   5   1 3644.77 27.2835   1-0.55463 0.46355-0.17839 0.48881 0.74591-0.68279
  -1   5   234689.30 326.933   1-0.44439 0.36158-0.31542 0.62585 0.78373-0.64646
  -1   5   312189.00 53.4444   1-0.32464 0.25008-0.43369 0.74412 0.79913-0.58771
  -1   5   4 6985.65  43.505   1-0.20672 0.14042-0.52552 0.83596 0.79708-0.51151
  -1   5   5 2490.71 28.5535   1-0.09932 0.04128-0.59013 0.90058 0.78507-0.42535
  -1   5   6 2438.14 30.4812   1-0.00666-0.04312-0.63136 0.94182 0.76983-0.33595
  -1   5   7 1780.54 28.6657   1 0.07062-0.11214-0.65457 0.96504 0.75580-0.24777
  -1   5   8 1614.83  29.421   1 0.13382-0.16709-0.66465 0.97512 0.74532-0.16315
  -1   5   9 149.009 11.3821   1 0.18497-0.20997-0.66536 0.97584 0.73926-0.08293
  -1   5  10 612.625 22.6745   1 0.22607-0.24281-0.65935 0.96985 0.73767-0.00719
  -1   5  11 934.327 29.6955   1 0.25885-0.26733-0.64841 0.95892 0.74022 0.06441
  -1   6  11  21.816 16.2182   1 0.19750-0.20598-0.60516 0.97774 0.78834 0.01630
  -1   6  10 160.079  13.309   1 0.15830-0.17504-0.61121 0.98379 0.78821-0.05772
  -1   6   9-12.3768 11.4296   1 0.11049-0.13549-0.61080 0.98337 0.79139-0.13505
  -1   6   8 855.638 23.3732   1 0.05275-0.08600-0.60192 0.97448 0.79766-0.21547
  -1   6   7 454.764  17.542   1-0.01612-0.02539-0.58190 0.95445 0.80618-0.29815
  -1   6   6  8.3357 9.24162   1-0.09677 0.04700-0.54747 0.92001 0.81521-0.38133
  -1   6   5 2009.50 27.6083   1-0.18866 0.13062-0.49518 0.86771 0.82173-0.46200
  -1   6   419607.90 77.5898   1-0.28918 0.22289-0.42242 0.79494 0.82145-0.53587
  -1   6   3 904.736 17.3965   1-0.39323 0.31868-0.32894 0.70146 0.80943-0.59800
  -1   6   2 1062.24 17.3336   1-0.49368 0.41087-0.21823 0.59074 0.78158-0.64430
  -1   6   1 1663.33 21.0555   1-0.58328 0.49221-0.09750 0.47000 0.73641-0.67328
  -1   6   0 645.246  13.905   1-0.65694 0.55761 0.02425 0.34824 0.67569-0.68671
  -1   6  -1 3878.74  31.197   1-0.71294 0.60535 0.13905 0.23343 0.60361-0.68879
  -1   6  -2 -3.6525 6.62838   1-0.75248 0.63663 0.24171 0.13076 0.52503-0.68436
  -1   6  -3 1724.59 23.7038   1-0.77831 0.65420 0.33009 0.04238 0.44409-0.67756
  -1   6  -417073.80 74.6402   1-0.79354 0.66118 0.40421-0.03176 0.36362-0.67125
  -1   6  -5 869.313 20.7043   1-0.80091 0.66028 0.46530-0.09285 0.28530-0.66708
  -1   6  -6  742.78 20.6688   1-0.80253 0.65364 0.51498-0.14254 0.20990-0.66583
  -1   6  -7 74.2571 6.28797   1-0.79996 0.64281 0.55493-0.18250 0.13766-0.66774
  -1   6  -8 315.927 16.8809   1-0.79427 0.62886 0.58662-0.21420 0.06850-0.67274
  -1   6  -9 85.1486  6.5959   1-0.78618 0.61252 0.61130-0.23888 0.00221-0.68059
  -1   6 -10  184.95 13.4361   1-0.77616 0.59424 0.62996-0.25755-0.06153-0.69101
  -1   7 -10 32.2239 6.06583   1-0.77411 0.59220 0.63141-0.19692-0.04199-0.71054
  -1   7  -9 32.9952 13.4863   1-0.78325 0.60959 0.61193-0.17743 0.02152-0.69990
  -1   7  -8 267.179 16.8429   1-0.79026 0.62487 0.58681-0.15230 0.08714-0.69137
  -1   7  -7 2775.90 40.2143   1-0.79471 0.63757 0.55526-0.12074 0.15504-0.68512
  -1   7  -6 589.551 19.9675   1-0.79595 0.64708 0.51633-0.08181 0.22531-0.68123
  -1   7  -5 6859.05 53.8235   1-0.79309 0.65247 0.46898-0.03445 0.29787-0.67964
  -1   7  -4 376.394  15.513   1-0.78491 0.65255 0.41208 0.02246 0.37240-0.68002
  -1   7  -3 3554.07 35.3367   1-0.76980 0.64570 0.34461 0.08994 0.44816-0.68163
  -1   7  -2 15.4124 6.88554   1-0.74586 0.63002 0.26593 0.16863 0.52384-0.68316
  -1   7  -1 12.8051 2.64885   1-0.71097 0.60339 0.17621 0.25835 0.59736-0.68252
  -1   7   0 3230.64 30.9121   1-0.66329 0.56397 0.07698 0.35759 0.66588-0.67690
  -1   7   1 1052.24 18.7089   1-0.60185 0.51079-0.02841 0.46300 0.72610-0.66296
  -1   7   2 1841.40 24.7692   1-0.52735 0.44454-0.13483 0.56942 0.77492-0.63763
  -1   7   314849.00 69.6191   1-0.44253 0.36799-0.23609 0.67069 0.81043-0.59900
  -1   7   4 1677.04 26.2072   1-0.35191 0.28562-0.32638 0.76099 0.83261-0.54702
  -1   7   5 1664.32 27.0271   1-0.26066 0.20263-0.40170 0.83632 0.84336-0.48363
  -1   7   6 373.615 15.9978   1-0.17340 0.12363-0.46045 0.89508 0.84581-0.41193
  -1   7   7 45.2466 4.42129   1-0.09335 0.05184-0.50316 0.93779 0.84335-0.33530
  -1   7   8 164.827 12.4301   1-0.02222-0.01103-0.53167 0.96631 0.83887-0.25667
  -1   7   9 312.047 18.8418   1 0.03953-0.06452-0.54830 0.98295 0.83449-0.17815
  -1   7  10 163.782 12.5672   1 0.09223-0.10896-0.55533 0.98999 0.83157-0.10107
  -1   8  10  30.156  15.769   1 0.02976-0.04648-0.49336 0.99010 0.86717-0.13667
  -1   8   9 111.286 9.28349   1-0.02589 0.00091-0.48019 0.97693 0.86839-0.21204
  -1   8   8 745.555 24.0836   1-0.08925 0.05600-0.45699 0.95371 0.86949-0.28729
  -1   8   7 63.5796 5.02566   1-0.15992 0.11841-0.42211 0.91883 0.86893-0.36088
  -1   8   6 5.09051 9.63618   1-0.23672 0.18696-0.37422 0.87093 0.86464-0.43074
  -1   8   5 100.095 8.35256   1-0.31752 0.25950-0.31277 0.80947 0.85423-0.49448
  -1   8   4 5750.95 48.9027   1-0.39920 0.33292-0.23846 0.73515 0.83532-0.54973
  -1   8   3 68.6156 5.21798   1-0.47808 0.40354-0.15356 0.65025 0.80615-0.59471
  -1   8   2 975.039 20.4105   1-0.55054 0.46775-0.06175 0.55843 0.76601-0.62872
  -1   8   1 278.265 13.1503   1-0.61379 0.52273 0.03253 0.46413 0.71552-0.65238
  -1   8   0  718.95  17.459   1-0.66627 0.56696 0.12497 0.37169 0.65638-0.66739
  -1   8  -1 660.932 17.2302   1-0.70774 0.60016 0.21207 0.28458 0.59087-0.67603
  -1   8  -2 41.3647  3.5103   1-0.73893 0.62310 0.29153 0.20511 0.52135-0.68067
  -1   8  -3 1685.55 27.1694   1-0.76115 0.63706 0.36222 0.13441 0.44986-0.68333
  -1   8  -4 8962.01 62.0228   1-0.77586 0.64351 0.42389 0.07274 0.37794-0.68556
  -1   8  -5 27.4248 4.94307   1-0.78446 0.64385 0.47684 0.01978 0.30665-0.68842
  -1   8  -6 1548.92 30.5812   1-0.78815 0.63928 0.52171-0.02511 0.23666-0.69258
  -1   8  -7 367.663 20.3123   1-0.78789 0.63076 0.55926-0.06267 0.16830-0.69837
  -1   8  -8 94.9633 7.71127   1-0.78443 0.61904 0.59025-0.09366 0.10173-0.70595
  -1   8  -9 67.9857 6.00468   1-0.77832 0.60467 0.61536-0.11878 0.03695-0.71532
  -1   8 -10 18.0135 13.5255   1-0.76995 0.58804 0.63521-0.13864-0.02611-0.72641
  -1   9  -9-5.79063 14.4873   1-0.77171 0.59807 0.62124-0.06257 0.04905-0.72742
  -1   9  -8 107.928 9.31138   1-0.77710 0.61171 0.59646-0.03779 0.11291-0.71713
  -1   9  -7 1963.43 37.6519   1-0.77980 0.62268 0.56634-0.00766 0.17816-0.70822
  -1   9  -6  138.78  11.511   1-0.77935 0.63049 0.53036 0.02833 0.24472-0.70063
  -1   9  -5 948.041 25.2165   1-0.77514 0.63453 0.48797 0.07073 0.31243-0.69419
  -1   9  -4 15.9084 10.8201   1-0.76640 0.63405 0.43869 0.12002 0.38093-0.68854
  -1   9  -3  242.04 14.7877   1-0.75222 0.62813 0.38211 0.17660 0.44966-0.68311
  -1   9  -2 832.501 21.0163   1-0.73157 0.61574 0.31813 0.24060 0.51775-0.67706
  -1   9  -1 459.043 16.4746   1-0.70339 0.59582 0.24700 0.31173 0.58402-0.66917
  -1   9   0  3.5337 9.38928   1-0.66674 0.56743 0.16963 0.38911 0.64695-0.65795
  -1   9   1 5859.19 49.3256   1-0.62106 0.53001 0.08768 0.47107 0.70482-0.64167
  -1   9   2 18.5623 11.5384   1-0.56641 0.48362 0.00361 0.55515 0.75590-0.61860
  -1   9   3 1484.95 27.7294   1-0.50369 0.42916-0.07948 0.63825 0.79876-0.58731
  -1   9   4-4.81836 10.9963   1-0.43469 0.36841-0.15821 0.71698 0.83263-0.54703
  -1   9   5-6.02698 10.8909   1-0.36188 0.30387-0.22950 0.78828 0.85759-0.49784
  -1   9   6 172.391  11.676   1-0.28807 0.23832-0.29101 0.84980 0.87453-0.44063
  -1   9   7 314.213 17.9398   1-0.21592 0.17443-0.34145 0.90025 0.88499-0.37694
  -1   9   8    0.00 14.3789   1-0.14759 0.11435-0.38053 0.93934 0.89076-0.30856
  -1   9   9 659.981 26.2517   1-0.08457 0.05959-0.40875 0.96756 0.89361-0.23725
  -1  10   8 867.245 29.8339   1-0.19730 0.16407-0.30423 0.92512 0.90414-0.32193
  -1  10   7 331.256 18.9564   1-0.26220 0.22071-0.26286 0.88374 0.89352-0.38546
  -1  10   6  171.97 13.1355   1-0.32914 0.27939-0.21185 0.83272 0.87781-0.44390
  -1  10   5 26.2383 11.8691   1-0.39617 0.33816-0.15195 0.77282 0.85575-0.49599
  -1  10   4 1087.56 26.3759   1-0.46114 0.39487-0.08467 0.70553 0.82641-0.54081
  -1  10   3-4.27262 11.9481   1-0.52197 0.44744-0.01213 0.63298 0.78943-0.57798
  -1  10   2 653.608 21.2881   1-0.57693 0.49414 0.06314 0.55770 0.74502-0.60772
  -1  10   1 85.5144 6.58576   1-0.62486 0.53381 0.13858 0.48225 0.69396-0.63081
  -1  10   0 2273.35 33.8118   1-0.66521 0.56591 0.21189 0.40893 0.63741-0.64841
  -1  10  -1 55.8311 4.81043   1-0.69801 0.59044 0.28126 0.33955 0.57670-0.66184
  -1  10  -2 501.397 18.7815   1-0.72368 0.60786 0.34545 0.27536 0.51313-0.67242
  -1  10  -3 11.4401  10.956   1-0.74291 0.61883 0.40372 0.21708 0.44785-0.68130
  -1  10  -4 1141.37 28.0144   1-0.75648 0.62414 0.45580 0.16499 0.38181-0.68942
  -1  10  -5 43.7119 5.84569   1-0.76517 0.62457 0.50171 0.11908 0.31571-0.69747
  -1  10  -6 958.114 28.9661   1-0.76968 0.62082 0.54166 0.07912 0.25004-0.70595
  -1  10  -7 37.7175 15.4944   1-0.77061 0.61349 0.57598 0.04478 0.18513-0.71519
  -1  10  -8 200.572  15.705   1-0.76847 0.60309 0.60506 0.01570 0.12117-0.72538
  -1  11  -7 531.748  25.554   1-0.76043 0.60332 0.58778 0.09507 0.18963-0.71968
  -1  11  -6 16.3943 14.2461   1-0.75919 0.61034 0.55514 0.12771 0.25303-0.70893
  -1  11  -5 248.217 18.1317   1-0.75456 0.61396 0.51754 0.16533 0.31689-0.69863
  -1  11  -4 326.821 20.3728   1-0.74605 0.61372 0.47474 0.20813 0.38090-0.68850
  -1  11  -3 90.9599 7.32619   1-0.73313 0.60905 0.42666 0.25623 0.44465-0.67809
  -1  11  -2 356.083 18.2049   1-0.71519 0.59937 0.37332 0.30957 0.50754-0.66683
  -1  11  -1 761.783 23.6798   1-0.69165 0.58409 0.31503 0.36787 0.56883-0.65397
  -1  11   0 181.132  12.562   1-0.66200 0.56271 0.25236 0.43055 0.62761-0.63860
  -1  11   1 1571.00 31.3996   1-0.62592 0.53488 0.18629 0.49663 0.68288-0.61972
  -1  11   2  127.86 11.6456   1-0.58336 0.50058 0.11821 0.56472 0.73359-0.59628
  -1  11   3 1144.93 27.8433   1-0.53465 0.46013 0.04985 0.63308 0.77880-0.56734
  -1  11   4 225.416 17.1036   1-0.48059 0.41433-0.01680 0.69974 0.81780-0.53218
  -1  11   5 4.22116 12.9461   1-0.42239 0.36438-0.07970 0.76265 0.85024-0.49047
  -1  11   6 176.428 14.1995   1-0.36158 0.31184-0.13699 0.81995 0.87620-0.44228
  -1  11   7 262.117 20.1026   1-0.29987 0.25839-0.18721 0.87018 0.89619-0.38812
  -1  11   8 45.4474 16.8805   1-0.23892 0.20570-0.22937 0.91235 0.91106-0.32884
  -1  12   6  42.343 6.82671   1-0.38684 0.33711-0.06631 0.81135 0.87094-0.43702
  -1  12   5 22.7095 14.2989   1-0.44209 0.38409-0.01212 0.75715 0.84207-0.48229
  -1  12   4 352.379 21.3124   1-0.49450 0.42825 0.04636 0.69866 0.80746-0.52184
  -1  12   3 0.53441 13.6143   1-0.54295 0.46843 0.10755 0.63746 0.76720-0.55573
  -1  12   2 1.56078 12.9648   1-0.58654 0.50377 0.16981 0.57520 0.72167-0.58435
  -1  12   1 26.1058 12.8786   1-0.62474 0.53371 0.23156 0.51345 0.67149-0.60832
  -1  12   0  909.34 26.9539   1-0.65732 0.55803 0.29145 0.45354 0.61744-0.62842
  -1  12  -1 134.921 9.99233   1-0.68433 0.57678 0.34840 0.39658 0.56035-0.64548
  -1  12  -2 7.92162 13.4745   1-0.70602 0.59021 0.40163 0.34334 0.50101-0.66030
  -1  12  -3-7.10421 13.7056   1-0.72278 0.59871 0.45064 0.29433 0.44016-0.67360
  -1  12  -4 703.578 25.3088   1-0.73505 0.60272 0.49515 0.24981 0.37840-0.68598
  -1  12  -5 21.6769 15.0414   1-0.74328 0.60269 0.53507 0.20988 0.31621-0.69795
  -1  12  -6 88.4273 7.43764   1-0.74791 0.59906 0.57044 0.17450 0.25397-0.70986
  -1  13  -5 17.8239  15.552   1-0.73131 0.59072 0.55400 0.25303 0.31387-0.69560
  -1  13  -4 11.3363 15.3494   1-0.72341 0.59108 0.51673 0.29031 0.37445-0.68203
  -1  13  -3 192.971 14.8879   1-0.71180 0.58774 0.47545 0.33160 0.43448-0.66791
  -1  13  -2 200.682 14.5711   1-0.69613 0.58032 0.43028 0.37678 0.49357-0.65284
  -1  13  -1 302.237 20.7007   1-0.67605 0.56851 0.38147 0.42559 0.55120-0.63632
  -1  13   0 99.5579 7.54484   1-0.65128 0.55200 0.32947 0.47761 0.60679-0.61776
  -1  13   1 514.496  23.969   1-0.62163 0.53060 0.27491 0.53218 0.65969-0.59651
  -1  13   2 16.8166 13.9774   1-0.58704 0.50428 0.21866 0.58843 0.70923-0.57191
  -1  13   3 163.907 11.3427   1-0.54768 0.47318 0.16182 0.64529 0.75478-0.54330
  -1  13   4  38.072 14.0566   1-0.50394 0.43770 0.10562 0.70149 0.79579-0.51016
  -1  13   5 -7.0497 14.9889   1-0.45647 0.39848 0.05142 0.75570 0.83189-0.47210
  -1  14   3 2.62816 13.9997   1-0.54945 0.47495 0.21329 0.65589 0.74163-0.53014
  -1  14   2-7.71816 15.4363   1-0.58526 0.50249 0.26533 0.60385 0.69626-0.55893
  -1  14   1 46.3741 18.1578   1-0.61680 0.52578 0.31674 0.55243 0.64740-0.58422
  -1  14   0 537.689 26.2354   1-0.64398 0.54469 0.36663 0.50253 0.59557-0.60654
  -1  14  -1-7.67452 15.8988   1-0.66681 0.55927 0.41430 0.45485 0.54132-0.62644
  -1  14  -2 3.25526 15.3654   1-0.68545 0.56965 0.45920 0.40994 0.48519-0.64446
  -1  14  -3-7.35197 15.3723   1-0.70011 0.57605 0.50095 0.36819 0.42766-0.66108
   0  14  -3 6.59628 14.8673   1-0.66932 0.64463 0.56628 0.30287 0.40341-0.62577
   0  14  -2  8.3628 14.7116   1-0.65764 0.64120 0.52614 0.34301 0.46255-0.61075
   0  14  -1 24.0754 16.8818   1-0.64205 0.63387 0.48217 0.38699 0.52084-0.59489
   0  14   0 562.249 27.8816   1-0.62221 0.62229 0.43458 0.43458 0.57780-0.57770
   0  14   1 44.2249 16.8581   1-0.59780 0.60614 0.38376 0.48541 0.63286-0.55861
   0  14   2 1.92189 15.2544   1-0.56859 0.58519 0.33031 0.53888 0.68538-0.53698
   0  14   3 10.4996  14.703   1-0.53449 0.55936 0.27505 0.59415 0.73467-0.51212
   0  13   5 1.92625  14.712   1-0.44536 0.48674 0.10564 0.70149 0.83396-0.46312
   0  13   4    0.00 13.5508   1-0.49332 0.52643 0.16646 0.64066 0.79352-0.49682
   0  13   3 172.248 12.4904   1-0.53629 0.56114 0.22810 0.57901 0.74785-0.52530
   0  13   2 11.5411 14.1584   1-0.57379 0.59039 0.28899 0.51811 0.69765-0.54925
   0  13   1 485.519 23.2128   1-0.60569 0.61403 0.34781 0.45928 0.64375-0.56950
   0  13   0-11.8778 14.8249   1-0.63211 0.63219 0.40354 0.40354 0.58699-0.58690
   0  13  -1 498.267 23.2695   1-0.65335 0.64517 0.45547 0.35161 0.52818-0.60224
   0  13  -2   12.76 14.2543   1-0.66983 0.65339 0.50315 0.30392 0.46803-0.61624
   0  13  -3  167.53 11.1375   1-0.68202 0.65732 0.54639 0.26067 0.40711-0.62947
   0  13  -4-10.5321  14.804   1-0.69037 0.65741 0.58513 0.22193 0.34589-0.64240
   0  13  -5-9.72945 15.8483   1-0.69531 0.65409 0.61944 0.18760 0.28470-0.65537
   0  12  -6 52.1686 6.85327   1-0.70898 0.65950 0.63731 0.10764 0.22105-0.66587
   0  12  -5 12.9899 13.0702   1-0.70733 0.66610 0.60571 0.13925 0.28332-0.65399
   0  12  -4 476.679 22.7244   1-0.70250 0.66954 0.56931 0.17566 0.34612-0.64264
   0  12  -3-1.61213 13.5841   1-0.69404 0.66933 0.52787 0.21711 0.40919-0.63156
   0  12  -2 4.68431 14.1106   1-0.68139 0.66494 0.48123 0.26375 0.47214-0.62036
   0  12  -1 189.386 13.5536   1-0.66396 0.65577 0.42938 0.31562 0.53444-0.60851
   0  12   0 847.731 26.1351   1-0.64114 0.64121 0.37250 0.37250 0.59537-0.59528
   0  12   1 188.601 13.6997   1-0.61238 0.62071 0.31110 0.43391 0.65406-0.57982
   0  12   2 4.65597 13.0158   1-0.57725 0.59384 0.24605 0.49897 0.70948-0.56109
   0  12   3-4.80022 12.6328   1-0.53562 0.56046 0.17864 0.56639 0.76056-0.53802
   0  12   4 526.482 21.9771   1-0.48769 0.52080 0.11058 0.63446 0.80628-0.50959
   0  12   5-23.3293 14.5924   1-0.43416 0.47553 0.04387 0.70117 0.84581-0.47497
   0  12   6 43.7919 6.89263   1-0.37618 0.42580-0.01934 0.76439 0.87868-0.43369
   0  11   8 18.2522 14.2519   1-0.21758 0.28372-0.20375 0.88674 0.92435-0.33106
   0  11   7 415.222 22.3301   1-0.28524 0.34312-0.15187 0.83485 0.90868-0.38954
   0  11   6 150.942 12.0533   1-0.35268 0.40230-0.09093 0.77390 0.88623-0.44125
   0  11   5 41.2095  13.878   1-0.41762 0.45898-0.02267 0.70563 0.85617-0.48533
   0  11   4 13.0001  13.153   1-0.47795 0.51105 0.05052 0.63243 0.81825-0.52156
   0  11   3 498.198 20.0561   1-0.53199 0.55684 0.12596 0.55698 0.77287-0.55033
   0  11   2 193.841 15.1673   1-0.57873 0.59532 0.20101 0.48193 0.72098-0.57260
   0  11   1 928.207 24.5113   1-0.61779 0.62611 0.27341 0.40952 0.66389-0.58966
   0  11   0-4.04361 11.3573   1-0.64934 0.64941 0.34146 0.34146 0.60298-0.60290
   0  11  -1 924.866 25.0461   1-0.67395 0.66576 0.40406 0.27885 0.53957-0.61364
   0  11  -2 143.161 9.96034   1-0.69238 0.67593 0.46065 0.22226 0.47477-0.62299
   0  11  -3 442.042 20.5142   1-0.70543 0.68072 0.51105 0.17185 0.40947-0.63184
   0  11  -4-13.6605  12.909   1-0.71390 0.68093 0.55537 0.12751 0.34430-0.64083
   0  11  -5 4.82482 14.8856   1-0.71847 0.67723 0.59391 0.08896 0.27971-0.65039
   0  11  -6  158.35  12.452   1-0.71971 0.67022 0.62703 0.05584 0.21597-0.66080
   0  11  -7 385.284 22.9794   1-0.71812 0.66037 0.65512 0.02774 0.15323-0.67221
   0  11  -8 8.63446 16.2828   1-0.71404 0.64803 0.67856 0.00429 0.09155-0.68468
   0  10  -8 376.893 22.0157   1-0.72244 0.65643 0.67184-0.05107 0.08172-0.67486
   0  10  -7 82.1235 7.43908   1-0.72712 0.66936 0.64796-0.02719 0.14427-0.66326
   0  10  -6 1221.68 30.5396   1-0.72934 0.67985 0.61901 0.00178 0.20823-0.65306
   0  10  -5 13.1153  12.564   1-0.72868 0.68744 0.58445 0.03634 0.27356-0.64424
   0  10  -4 1940.58 34.0582   1-0.72456 0.69158 0.54374 0.07706 0.34014-0.63667
   0  10  -3 26.2625 11.7985   1-0.71626 0.69154 0.49633 0.12448 0.40769-0.63007
   0  10  -2 1284.41 26.3617   1-0.70289 0.68643 0.44175 0.17907 0.47572-0.62396
   0  10  -1 91.2417 7.30326   1-0.68342 0.67522 0.37975 0.24108 0.54348-0.61756
   0  10   0 1097.84 24.6088   1-0.65674 0.65680 0.31042 0.31042 0.60984-0.60977
   0  10   1 95.1028 7.25894   1-0.62180 0.63012 0.23443 0.38641 0.67336-0.59914
   0  10   2 1279.05 27.2569   1-0.57785 0.59443 0.15322 0.46763 0.73229-0.58391
   0  10   3 11.4986 11.1136   1-0.52468 0.54952 0.06910 0.55176 0.78477-0.56225
   0  10   4 2026.18 34.1342   1-0.46295 0.49605-0.01484 0.63571 0.82918-0.53250
   0  10   5 27.6903 13.3164   1-0.39428 0.43563-0.09508 0.71595 0.86445-0.49362
   0  10   6 1175.56 29.8363   1-0.32111 0.37073-0.16820 0.78909 0.89041-0.44543
   0  10   7 78.2605 6.83857   1-0.24638 0.30425-0.23152 0.85241 0.90780-0.38867
   0  10   8 371.878 21.7397   1-0.17298 0.23911-0.28337 0.90428 0.91812-0.32484
   0   9   9 211.142  15.454   1-0.04557 0.11996-0.40158 0.96041 0.90388-0.23645
   0   9   8 27.8493  6.2205   1-0.11806 0.18419-0.36571 0.92453 0.90428-0.31101
   0   9   7 1916.98 36.0282   1-0.19680 0.25467-0.31593 0.87474 0.90042-0.38130
   0   9   6 36.4047 12.5236   1-0.27930 0.32890-0.25186 0.81067 0.88969-0.44472
   0   9   5 608.953 21.0627   1-0.36203 0.40338-0.17462 0.73341 0.86963-0.49881
   0   9   4 34.9046 12.0561   1-0.44100 0.47409-0.08702 0.64581 0.83859-0.54193
   0   9   3 1441.56 27.3764   1-0.51253 0.53736 0.00669 0.55209 0.79621-0.57369
   0   9   2 78.1749 6.79067   1-0.57400 0.59057 0.10173 0.45704 0.74352-0.59516
   0   9   1 5359.14 46.7028   1-0.62423 0.63254 0.19372 0.36504 0.68261-0.60840
   0   9   0-1.04311 8.83057   1-0.66336 0.66342 0.27938 0.27938 0.61598-0.61592
   0   9  -1 5257.53 46.4858   1-0.69247 0.68426 0.35675 0.20199 0.54604-0.62013
   0   9  -2 98.3858 7.49336   1-0.71301 0.69655 0.42504 0.13369 0.47473-0.62297
   0   9  -3 1381.90 26.6927   1-0.72654 0.70182 0.48427 0.07446 0.40348-0.62587
   0   9  -4 29.3743 12.4416   1-0.73445 0.70147 0.53494 0.02378 0.33320-0.62974
   0   9  -5 591.472 21.1567   1-0.73788 0.69663 0.57780-0.01909 0.26442-0.63512
   0   9  -6 12.4104 13.0371   1-0.73773 0.68823 0.61364-0.05494 0.19741-0.64225
   0   9  -7 1835.74  35.823   1-0.73469 0.67693 0.64325-0.08455 0.13223-0.65122
   0   9  -8 48.7304   6.209   1-0.72927 0.66325 0.66730-0.10862 0.06885-0.66200
   0   9  -9 246.589 18.0222   1-0.72180 0.64752 0.68641-0.12773 0.00717-0.67447
   0   8 -10  5.8595 14.1295   1-0.71619 0.63365 0.69776-0.20118-0.06967-0.67178
   0   8  -9 29.9773 15.0662   1-0.72604 0.65176 0.68383-0.18724-0.00952-0.65779
   0   8  -8 111.149 6.44692   1-0.73426 0.66823 0.66523-0.16863 0.05250-0.64565
   0   8  -7 32.6709 13.0167   1-0.74059 0.68283 0.64135-0.14474 0.11659-0.63559
   0   8  -6 1019.71 24.6894   1-0.74466 0.69515 0.61143-0.11482 0.18295-0.62780
   0   8  -5 44.0092 5.14626   1-0.74588 0.70463 0.57457-0.07794 0.25170-0.62240
   0   8  -414149.70  76.755   1-0.74347 0.71048 0.52969-0.03305 0.32288-0.61943
   0   8  -3 974.543  21.804   1-0.73628 0.71155 0.47562 0.02102 0.39629-0.61869
   0   8  -2 2637.76 31.6826   1-0.72283 0.70636 0.41121 0.08544 0.47138-0.61962
   0   8  -1 8.27485 7.37454   1-0.70121 0.69300 0.33553 0.16113 0.54704-0.62113
   0   8   0 47.7522 4.43549   1-0.66923 0.66928 0.24833 0.24833 0.62143-0.62137
   0   8   1 16.4643 7.46834   1-0.62473 0.63304 0.15059 0.34609 0.69183-0.61762
   0   8   2 2751.73   32.14   1-0.56622 0.58279 0.04510 0.45158 0.75483-0.60647
   0   8   3 968.553 21.9924   1-0.49373 0.51856-0.06323 0.55993 0.80692-0.58441
   0   8   414574.00 77.2708   1-0.40950 0.44258-0.16800 0.66470 0.84551-0.54885
   0   8   5 77.1942 6.94999   1-0.31790 0.35924-0.26263 0.75934 0.86993-0.49911
   0   8   6 1002.47 24.7173   1-0.22447 0.27408-0.34218 0.83890 0.88172-0.43676
   0   8   7 32.2358  12.614   1-0.13446 0.19233-0.40428 0.90101 0.88405-0.36494
   0   8   8 95.6341 6.00566   1-0.05171 0.11783-0.44913 0.94586 0.88062-0.28735
   0   8   9 49.2376 5.92849   1 0.02167 0.05271-0.47854 0.97529 0.87470-0.20728
   0   8  10 14.5229 14.1616   1 0.08504-0.00240-0.49504 0.99180 0.86873-0.12716
   0   7  10 68.1447 6.50884   1 0.15706-0.07443-0.55958 0.99425 0.82612-0.08455
   0   7   9-18.7241 12.2344   1 0.09779-0.02342-0.55129 0.98596 0.83423-0.16682
   0   7   8 93.5262  7.8351   1 0.02646 0.03966-0.53080 0.96545 0.84470-0.25144
   0   7   7 2051.20 33.5282   1-0.05758 0.11543-0.49441 0.92906 0.85546-0.33635
   0   7   6 309.888 16.1086   1-0.15344 0.20304-0.43838 0.87301 0.86296-0.41800
   0   7   5 6108.53   49.55   1-0.25779 0.29913-0.36013 0.79476 0.86226-0.49145
   0   7   4 8.56658 11.0594   1-0.36443 0.39751-0.26020 0.69481 0.84797-0.55131
   0   7   3 9917.70  57.003   1-0.46529 0.49010-0.14353 0.57814 0.81618-0.59367
   0   7   2 21.0353 7.85617   1-0.55287 0.56943-0.01888 0.45349 0.76629-0.61794
   0   7   1-4.45017 7.05822   1-0.62277 0.63107 0.10397 0.33062 0.70128-0.62708
   0   7   0-8.78317 6.88337   1-0.67437 0.67441 0.21729 0.21729 0.62619-0.62614
   0   7  -1 7.90052 7.29818   1-0.70984 0.70162 0.31679 0.11778 0.54613-0.62023
   0   7  -2 21.7236 3.05085   1-0.73244 0.71596 0.40126 0.03330 0.46501-0.61326
   0   7  -3 9882.71 57.3967   1-0.74541 0.72067 0.47143-0.03687 0.38531-0.60771
   0   7  -4-1.94931 11.3104   1-0.75141 0.71841 0.52891-0.09436 0.30833-0.60488
   0   7  -5 6195.09 50.5583   1-0.75240 0.71114 0.57552-0.14098 0.23457-0.60528
   0   7  -6 342.056 15.6418   1-0.74976 0.70025 0.61296-0.17843 0.16409-0.60894
   0   7  -7 1976.71  33.455   1-0.74445 0.68667 0.64270-0.20818 0.09670-0.61570
   0   7  -8 93.4624 8.52148   1-0.73707 0.67103 0.66592-0.23140 0.03211-0.62527
   0   7  -9  1.6575 12.8033   1-0.72801 0.65372 0.68357-0.24906-0.02999-0.63732
   0   7 -10 74.8567 6.58399   1-0.71753 0.63498 0.69638-0.26188-0.08992-0.65154
   0   6 -11 136.888 11.2524   1-0.70400 0.61318 0.70394-0.33153-0.17137-0.64425
   0   6 -10 66.4952 6.30795   1-0.71616 0.63361 0.69700-0.32459-0.11414-0.62733
   0   6  -9 333.911  18.637   1-0.72725 0.65296 0.68580-0.31337-0.05481-0.61251
   0   6  -8 191.849 11.9769   1-0.73717 0.67113 0.66967-0.29724 0.00700-0.60016
   0   6  -7  507.56 18.2653   1-0.74571 0.68793 0.64776-0.27532 0.07171-0.59073
   0   6  -6 583.302 18.4319   1-0.75250 0.70298 0.61890-0.24645 0.13983-0.58469
   0   6  -5 2804.71 32.9762   1-0.75690 0.71564 0.58159-0.20913 0.21186-0.58257
   0   6  -424747.30 88.3177   1-0.75786 0.72486 0.53383-0.16137 0.28826-0.58482
   0   6  -3 1617.40 22.6253   1-0.75372 0.72898 0.47317-0.10070 0.36927-0.59168
   0   6  -2  33.938 2.81248   1-0.74188 0.72540 0.39673-0.02425 0.45457-0.60283
   0   6  -1 3115.36 27.8523   1-0.71856 0.71034 0.30165 0.07084 0.54270-0.61681
   0   6   0 5943.46 37.4347   1-0.67879 0.67883 0.18625 0.18625 0.63029-0.63025
   0   6   1 3184.98 27.8011   1-0.61732 0.62561 0.05204 0.32047 0.71135-0.63716
   0   6   2 28.6257  2.7515   1-0.53097 0.54753-0.09387 0.46639 0.77779-0.62944
   0   6   3 1688.23  22.539   1-0.42206 0.44687-0.23832 0.61085 0.82222-0.59972
   0   6   425125.20 87.9098   1-0.29967 0.33275-0.36615 0.73869 0.84210-0.54545
   0   6   5 2882.36 32.6207   1-0.17648 0.21781-0.46676 0.83931 0.84151-0.47071
   0   6   6 602.967 17.6874   1-0.06318 0.11277-0.53758 0.91013 0.82852-0.38357
   0   6   7 550.543 18.8729   1 0.03452 0.02333-0.58219 0.95475 0.81104-0.29194
   0   6   8 189.402 14.3213   1 0.11543-0.04932-0.60657 0.97914 0.79449-0.20124
   0   6   9 331.347 17.4051   1 0.18089-0.10652-0.61635 0.98893 0.78171-0.11431
   0   6  10 73.9859 5.99255   1 0.23316-0.15053-0.61588 0.98847 0.77375-0.03220
   0   6  11 153.607 13.3912   1 0.27452-0.18364-0.60818 0.98077 0.77068 0.04503
   0   5  11 492.392 25.1916   1 0.34300-0.25212-0.64827 0.95878 0.71365 0.10205
   0   5  10  36.896 13.2462   1 0.31035-0.22773-0.66168 0.97218 0.71276 0.02878
   0   5   9 0.95717 11.7425   1 0.26767-0.19331-0.67020 0.98069 0.71765-0.05025
   0   5   8 503.618 18.5755   1 0.21212-0.14601-0.67141 0.98190 0.72920-0.13595
   0   5   7 3023.16 36.1534   1 0.14005-0.08221-0.66130 0.97177 0.74787-0.22877
   0   5   6 893.104 19.8201   1 0.04747 0.00212-0.63344 0.94391 0.77274-0.32780
   0   5   5 6389.59 44.9684   1-0.06854 0.10987-0.57872 0.88918 0.79990-0.42910
   0   5   4 1859.59 23.4346   1-0.20629 0.23936-0.48696 0.79741 0.82041-0.52377
   0   5   3 5593.56 36.4364   1-0.35500 0.37981-0.35315 0.66360 0.82065-0.59816
   0   5   2 1344.13 17.8342   1-0.49479 0.51134-0.18604 0.49647 0.78846-0.64013
   0   5   1 3576.39 26.6424   1-0.60641 0.61470-0.00854 0.31897 0.72261-0.64843
   0   5   0  3.9204 4.50814   1-0.68251 0.68254 0.15521 0.15521 0.63374-0.63370
   0   5  -1 3407.06 26.0986   1-0.72772 0.71949 0.29202 0.01839 0.53569-0.60980
   0   5  -2 1295.59 17.5179   1-0.75110 0.73461 0.40000-0.08960 0.43827-0.58653
   0   5  -3 5275.56 35.9915   1-0.76072 0.73597 0.48297-0.17258 0.34618-0.56860
   0   5  -4 1709.59 22.9673   1-0.76207 0.72907 0.54608-0.23570 0.26081-0.55738
   0   5  -5 6205.81 45.3099   1-0.75852 0.71725 0.59390-0.28352 0.18195-0.55267
   0   5  -6 942.579  20.445   1-0.75199 0.70247 0.62999-0.31962 0.10884-0.55371
   0   5  -7 2875.54 36.3059   1-0.74358 0.68579 0.65696-0.34660 0.04057-0.55960
   0   5  -8 463.639 19.0697   1-0.73386 0.66782 0.67672-0.36637-0.02367-0.56950
   0   5  -9 5.45311 11.6366   1-0.72314 0.64884 0.69061-0.38027-0.08461-0.58272
   0   5 -10 35.8747 13.7762   1-0.71156 0.62900 0.69963-0.38930-0.14281-0.59867
   0   5 -11 551.438 25.0951   1-0.69914 0.60832 0.70448-0.39415-0.19876-0.61687
   0   4 -11 471.507 24.2229   1-0.69064 0.59981 0.70640-0.45816-0.23054-0.58510
   0   4 -10 273.046 19.1241   1-0.70305 0.62048 0.70417-0.45592-0.17649-0.56500
   0   4  -9 562.124 21.2514   1-0.71487 0.64056 0.69799-0.44974-0.12012-0.54721
   0   4  -8 2597.22 36.3928   1-0.72616 0.66011 0.68717-0.43890-0.06089-0.53229
   0   4  -7 2150.57 30.6584   1-0.73689 0.67910 0.67065-0.42237 0.00195-0.52098
   0   4  -6 265.274 11.9131   1-0.74690 0.69737 0.64691-0.39863 0.06936-0.51424
   0   4  -5 9364.14 52.3996   1-0.75579 0.71452 0.61373-0.36544 0.14256-0.51329
   0   4  -411001.60 52.0307   1-0.76259 0.72958 0.56774-0.31944 0.22311-0.51968
   0   4  -313980.00 53.4583   1-0.76528 0.74052 0.50392-0.25562 0.31274-0.53517
   0   4  -2 40.3089 3.64867   1-0.75970 0.74320 0.41500-0.16669 0.41288-0.56116
   0   4  -1 384.908 8.43902   1-0.73776 0.72952 0.29139-0.04306 0.52298-0.59710
   0   4   039204.00 290.425   1-0.68554 0.68557 0.12417 0.12417 0.63654-0.63652
   0   4   1 431.563 9.04324   1-0.58567 0.59396-0.08448 0.33283 0.73588-0.66170
   0   4   2 20.4542 1.99055   1-0.43212 0.44866-0.30619 0.55454 0.79482-0.64649
   0   4   314482.80 53.3814   1-0.24830 0.27311-0.49343 0.74179 0.80071-0.57822
   0   4   411268.80 51.3749   1-0.07366 0.10673-0.61792 0.86629 0.76965-0.47301
   0   4   5 9655.57 51.8716   1 0.06828-0.02696-0.68560 0.93397 0.72779-0.35701
   0   4   6  276.64 11.8841   1 0.17517-0.12559-0.71572 0.96410 0.69128-0.24634
   0   4   7 2263.39 30.6368   1 0.25367-0.19583-0.72417 0.97257 0.66543-0.14634
   0   4   8 2516.97 35.5011   1 0.31126-0.24517-0.72059 0.96899 0.65027-0.05703
   0   4   9 566.734 20.3636   1 0.35377-0.27941-0.71018 0.95859 0.64418 0.02321
   0   4  10 320.145 17.4962   1 0.38525-0.30263-0.69567 0.94409 0.64535 0.09619
   0   4  11 473.069  23.683   1 0.40847-0.31760-0.67844 0.92686 0.65222 0.16347
   0   3  11 558.065  23.173   1 0.46870-0.37783-0.69906 0.88541 0.58874 0.22694
   0   3  10 67.0508 6.39702   1 0.45466-0.37205-0.71784 0.90418 0.57447 0.16706
   0   3   9 178.798 14.0368   1 0.43458-0.36023-0.73542 0.92175 0.56494 0.10245
   0   3   8  305.84 15.9934   1 0.40638-0.34028-0.75139 0.93770 0.56178 0.03145
   0   3   7 1878.36 27.7069   1 0.36668-0.30884-0.76467 0.95098 0.56735-0.04827
   0   3   6 994.592 18.5978   1 0.30993-0.26036-0.77269 0.95899 0.58493-0.14000
   0   3   5 3875.15 31.6897   1 0.22692-0.18561-0.76932 0.95562 0.61865-0.24787
   0   3   4 667.327 12.8249   1 0.10311-0.07006-0.74025 0.92654 0.67164-0.37501
   0   3   310927.70 42.7638   1-0.07856 0.10336-0.65525 0.84153 0.73783-0.51535
   0   3   2 7205.01 31.4223   1-0.31499 0.33152-0.47160 0.65786 0.78340-0.63507
   0   3   1 4.24193 3.63097   1-0.54351 0.55179-0.19136 0.37762 0.75166-0.67749
   0   3   0 8.35582 4.15171   1-0.68789 0.68791 0.09313 0.09313 0.63872-0.63870
   0   3  -1 38.6313  2.7046   1-0.74919 0.74095 0.30689-0.12065 0.49987-0.57400
   0   3  -2 7164.52 31.7719   1-0.76613 0.74963 0.44846-0.26223 0.37213-0.52041
   0   3  -310814.90 43.5015   1-0.76478 0.74002 0.54045-0.35423 0.26332-0.48575
   0   3  -4 647.288 12.9833   1-0.75666 0.72364 0.60127-0.41506 0.17081-0.46739
   0   3  -5 3898.25  32.552   1-0.74624 0.70496 0.64228-0.45608 0.09051-0.46125
   0   3  -6 967.677 18.7721   1-0.73517 0.68563 0.67016-0.48396 0.01913-0.46402
   0   3  -7 1933.25 28.0079   1-0.72397 0.66617 0.68887-0.50268-0.04574-0.47330
   0   3  -8 311.247 16.1008   1-0.71273 0.64667 0.70086-0.51468-0.10577-0.48742
   0   3  -9 167.436 11.6879   1-0.70139 0.62707 0.70767-0.52150-0.16215-0.50519
   0   3 -10 66.1431 6.01304   1-0.68981 0.60723 0.71030-0.52413-0.21572-0.52578
   0   3 -11 520.175 24.4706   1-0.67784 0.58701 0.70940-0.52324-0.26709-0.54855
   0   2 -12 220.134 16.5398   1-0.64860 0.54950 0.70583-0.58177-0.35506-0.53474
   0   2 -11 182.635 14.8292   1-0.65997 0.56913 0.71294-0.58887-0.30874-0.50691
   0   2 -10 1347.51 30.3992   1-0.67083 0.58825 0.71744-0.59336-0.26100-0.48050
   0   2  -9  424.20 18.1195   1-0.68139 0.60706 0.71902-0.59493-0.21144-0.45591
   0   2  -813122.30 75.3762   1-0.69186 0.62579 0.71718-0.59308-0.15947-0.43373
   0   2  -7 992.851 20.7163   1-0.70252 0.64472 0.71111-0.58700-0.10426-0.41479
   0   2  -6 1094.28 19.1426   1-0.71370 0.66416 0.69950-0.57538-0.04455-0.40035
   0   2  -513400.80 57.1902   1-0.72577 0.68449 0.68011-0.55599 0.02161-0.39236
   0   2  -4 1793.58 19.2025   1-0.73899 0.70597 0.64894-0.52481 0.09739-0.39398
   0   2  -313697.60 45.3493   1-0.75308 0.72831 0.59828-0.47414 0.18807-0.41051
   0   2  -282955.10 370.453   1-0.76513 0.74863 0.51208-0.38793 0.30262-0.45091
   0   2  -1 1760.15 12.4113   1-0.76157 0.75332 0.35524-0.23109 0.45384-0.52798
   0   2   0135087.0 374.532   1-0.68956 0.68957 0.06208 0.06208 0.64026-0.64025
   0   2   1 1821.49 12.4874   1-0.43976 0.44804-0.37171 0.49589 0.76349-0.68932
   0   2   280647.40 357.242   1-0.08323 0.09977-0.69075 0.81494 0.70448-0.55616
   0   2   314572.40 175.978   1 0.16664-0.14185-0.79940 0.92359 0.59209-0.36963
   0   2   4 1805.60 18.7232   1 0.30652-0.27347-0.81847 0.94267 0.51694-0.22032
   0   2   513185.50 55.6595   1 0.38714-0.34583-0.81150 0.93571 0.47796-0.10719
   0   2   6 1109.37 18.8513   1 0.43697-0.38740-0.79729 0.92151 0.46231-0.01739
   0   2   7  925.28 19.6186   1 0.46953-0.41170-0.78107 0.90530 0.46124 0.05783
   0   2   812631.30  73.077   1 0.49148-0.42539-0.76424 0.88847 0.46958 0.12364
   0   2   9 410.024 17.5121   1 0.50635-0.43201-0.74707 0.87132 0.48424 0.18313
   0   2  10 1240.74 29.4784   1 0.51616-0.43356-0.72950 0.85375 0.50332 0.23820
   0   2  11 216.606 16.5066   1 0.52209-0.43123-0.71136 0.83562 0.52559 0.29009
   0   2  12 254.649 19.3941   1 0.52489-0.42576-0.69246 0.81673 0.55021 0.33962
   0   1  12 19.8486 14.4736   1 0.56527-0.46615-0.70036 0.76254 0.49595 0.39388
   0   1  11 484.106 21.5442   1 0.56781-0.47695-0.71707 0.77925 0.46478 0.35089
   0   1  10 0.49358 12.1002   1 0.56843-0.48584-0.73285 0.79502 0.43472 0.30680
   0   1   9 1356.62   28.21   1 0.56689-0.49255-0.74791 0.81007 0.40615 0.26122
   0   1   8  89.524 8.37681   1 0.56275-0.49667-0.76252 0.82467 0.37966 0.21355
   0   1   7 5373.21 43.5532   1 0.55530-0.49748-0.77704 0.83918 0.35619 0.16288
   0   1   6 10.4796 6.04284   1 0.54322-0.49365-0.79196 0.85410 0.33731 0.10761
   0   1   5 1143.20 17.0264   1 0.52397-0.48266-0.80800 0.87013 0.32588 0.04488
   0   1   4 5654.75 31.7237   1 0.49202-0.45898-0.82606 0.88818 0.32771-0.03110
   0   1   3 6510.23 29.1085   1 0.43320-0.40841-0.84632 0.90843 0.35609-0.13363
   0   1   2 1655.67 12.3542   1 0.30113-0.28461-0.85824 0.92034 0.44644-0.29813
   0   1   167082.50 228.586   1-0.08769 0.09596-0.72446 0.78655 0.66963-0.59547
   0   1  -169011.80 237.028   1-0.76368 0.75543 0.48263-0.42056 0.34103-0.41517
   0   1  -2 1610.00 12.5271   1-0.73789 0.72138 0.62372-0.56165 0.17397-0.32226
   0   1  -3 6352.63 29.2709   1-0.71572 0.69095 0.68180-0.61974 0.07040-0.29284
   0   1  -4 5560.45 31.8697   1-0.69986 0.66683 0.71054-0.64849-0.00607-0.29053
   0   1  -5 1125.30 17.0665   1-0.68791 0.64662 0.72569-0.66365-0.06905-0.30170
   0   1  -6 5.05469 6.18785   1-0.67815 0.62860 0.73320-0.67117-0.12447-0.32043
   0   1  -7 5531.93  44.348   1-0.66954 0.61173 0.73576-0.67374-0.17523-0.34382
   0   1  -8 122.511 10.3138   1-0.66141 0.59535 0.73475-0.67273-0.22295-0.37025
   0   1  -9 1389.77 28.2909   1-0.65334 0.57901 0.73089-0.66889-0.26857-0.39879
   0   1 -10 11.4803  12.155   1-0.64502 0.56243 0.72464-0.66264-0.31268-0.42883
   0   1 -11 467.944 21.7112   1-0.63621 0.54536 0.71622-0.65423-0.35567-0.45998
   0   1 -12 29.0765  14.549   1-0.62673 0.52763 0.70578-0.64380-0.39782-0.49198
   0   0 -12 114.623 10.3687   1-0.59912 0.50001 0.70434-0.70445-0.44491-0.44491
   0   0 -11 9.03929  13.104   1-0.60572 0.51487 0.71810-0.71819-0.40783-0.40783
   0   0 -10 1324.04 30.1319   1-0.61121 0.52862 0.73043-0.73051-0.37076-0.37076
   0   0  -9-31.7368  12.809   1-0.61564 0.54131 0.74141-0.74149-0.33368-0.33368
   0   0  -826907.70  104.90   1-0.61907 0.55300 0.75110-0.75117-0.29661-0.29661
   0   0  -7 14.0771 8.78697   1-0.62153 0.56371 0.75955-0.75961-0.25953-0.25953
   0   0  -6 402.992 12.0854   1-0.62305 0.57349 0.76679-0.76684-0.22245-0.22245
   0   0  -5 11.9037 5.75892   1-0.62366 0.58236 0.77287-0.77292-0.18538-0.18538
   0   0  -4 697.984 12.0846   1-0.62338 0.59034 0.77781-0.77785-0.14830-0.14830
   0   0  -3 0.86383 3.56591   1-0.62223 0.59745 0.78163-0.78166-0.11123-0.11123
   0   0  -213030.40 126.831   1-0.62022 0.60370 0.78435-0.78437-0.07415-0.07415
   0   0  -1 21.2401 1.60559   1-0.61736 0.60910 0.78598-0.78599-0.03708-0.03708
   0   0   1 22.4943 1.55327   1 0.61736-0.60910-0.78598 0.78599 0.03708 0.03708
   0   0   212430.60 123.511   1 0.62022-0.60370-0.78435 0.78437 0.07415 0.07415
   0   0   3 -0.1234 3.39079   1 0.62223-0.59745-0.78163 0.78166 0.11123 0.11123
   0   0   4 708.829 11.9583   1 0.62338-0.59034-0.77781 0.77785 0.14830 0.14830
   0   0   5 9.14033  5.7314   1 0.62366-0.58236-0.77287 0.77292 0.18538 0.18538
   0   0   6  374.02 12.0091   1 0.62305-0.57349-0.76679 0.76684 0.22245 0.22245
   0   0   7 21.5849 8.37645   1 0.62153-0.56371-0.75955 0.75961 0.25953 0.25953
   0   0   826304.00 104.257   1 0.61907-0.55300-0.75110 0.75117 0.29661 0.29661
   0   0   9-30.4502 12.0315   1 0.61564-0.54131-0.74141 0.74149 0.33368 0.33368
   0   0  10 1366.06 30.0629   1 0.61121-0.52862-0.73043 0.73051 0.37076 0.37076
   0   0  11-1.69487 13.2374   1 0.60572-0.51487-0.71810 0.71819 0.40783 0.40783
   0   0  12 139.752 11.6896   1 0.59912-0.50001-0.70434 0.70445 0.44491 0.44491
   0  -1  12-8.39988 14.5776   1 0.62673-0.52763-0.70578 0.64380 0.39782 0.49198
   0  -1  11 458.825 21.8603   1 0.63621-0.54536-0.71622 0.65423 0.35567 0.45998
   0  -1  10  6.4889 11.6098   1 0.64502-0.56243-0.72464 0.66264 0.31268 0.42883
   0  -1   9 1378.92 28.3673   1 0.65334-0.57901-0.73089 0.66889 0.26857 0.39879
   0  -1   8 102.341 9.19407   1 0.66141-0.59535-0.73475 0.67273 0.22295 0.37025
   0  -1   7 5288.48 43.8694   1 0.66954-0.61173-0.73576 0.67374 0.17523 0.34382
   0  -1   6 4.52262 6.14192   1 0.67815-0.62860-0.73320 0.67117 0.12447 0.32043
   0  -1   5 1078.72 16.8261   1 0.68791-0.64662-0.72569 0.66365 0.06905 0.30170
   0  -1   4 5445.19 31.5453   1 0.69986-0.66683-0.71054 0.64849 0.00607 0.29053
   0  -1   3 6158.78 28.7574   1 0.71572-0.69095-0.68180 0.61974-0.07040 0.29284
   0  -1   2 1610.90 12.5109   1 0.73789-0.72138-0.62372 0.56165-0.17397 0.32226
   0  -1   167258.50 233.984   1 0.76368-0.75543-0.48263 0.42056-0.34103 0.41517
   0  -1  -167424.00 229.205   1 0.08769-0.09596 0.72446-0.78655-0.66963 0.59547
   0  -1  -2 1661.28 12.4387   1-0.30113 0.28461 0.85824-0.92034-0.44644 0.29813
   0  -1  -3 6493.96 29.1256   1-0.43320 0.40841 0.84632-0.90843-0.35609 0.13363
   0  -1  -4 5741.53  31.919   1-0.49202 0.45898 0.82606-0.88818-0.32771 0.03110
   0  -1  -5 1133.56 16.8845   1-0.52397 0.48266 0.80800-0.87013-0.32588-0.04488
   0  -1  -6    0.00 6.44943   1-0.54322 0.49365 0.79196-0.85410-0.33731-0.10761
   0  -1  -7 5449.33   43.90   1-0.55530 0.49748 0.77704-0.83918-0.35619-0.16288
   0  -1  -8 107.429 9.08536   1-0.56275 0.49667 0.76252-0.82467-0.37966-0.21355
   0  -1  -9 1390.88 28.1383   1-0.56689 0.49255 0.74791-0.81007-0.40615-0.26122
   0  -1 -10 4.93579 11.9483   1-0.56843 0.48584 0.73285-0.79502-0.43472-0.30680
   0  -1 -11 477.899 22.1633   1-0.56781 0.47695 0.71707-0.77925-0.46478-0.35089
   0  -1 -12  30.093 14.7819   1-0.56527 0.46615 0.70036-0.76254-0.49595-0.39388
   1  -1 -12 10.7564 14.0203   1-0.47648 0.47673 0.72619-0.78837-0.54544-0.33332
   1  -1 -11-2.22909 12.8293   1-0.47441 0.48292 0.74441-0.80658-0.51964-0.28496
   1  -1 -10 176.477 11.2162   1-0.46968 0.48645 0.76173-0.82389-0.49567-0.23479
   1  -1  -9 190.226 14.8162   1-0.46180 0.48683 0.77829-0.84044-0.47407-0.18223
   1  -1  -8 879.907 21.7845   1-0.45005 0.48333 0.79425-0.85639-0.45562-0.12653
   1  -1  -716552.70 75.1373   1-0.43326 0.47481 0.80968-0.87182-0.44148-0.06652
   1  -1  -6  716.34 15.5389   1-0.40956 0.45936 0.82456-0.88669-0.43335-0.00050
   1  -1  -517162.80 62.2457   1-0.37573 0.43379 0.83848-0.90059-0.43393 0.07423
   1  -1  -4-1.69807 4.38877   1-0.32600 0.39232 0.84994-0.91205-0.44750 0.16195
   1  -1  -315399.60 45.4833   1-0.24941 0.32399 0.85430-0.91640-0.48085 0.26945
   1  -1  -237986.00 235.369   1-0.12463 0.20747 0.83701-0.89910-0.54327 0.40603
   1  -1  -153524.40 238.807   1 0.08464 0.00646 0.75471-0.81679-0.63704 0.57395
   1  -1   0 537.906   6.255   1 0.39290-0.29354 0.51829-0.58037-0.71109 0.72215
   1  -1   128624.10 185.569   1 0.67197-0.56435 0.13187-0.19393-0.64936 0.73457
   1  -1   245572.10 276.483   1 0.79390-0.67802-0.19745 0.13539-0.48309 0.64245
   1  -1   341468.50 307.148   1 0.81903-0.69489-0.39447 0.33242-0.32279 0.55630
   1  -1   4 123.928 7.13216   1 0.81311-0.68071-0.50576 0.44372-0.19576 0.50342
   1  -1   5 9421.19 48.6476   1 0.79965-0.65899-0.57113 0.50910-0.09500 0.47681
   1  -1   6 694.063  15.706   1 0.78519-0.63627-0.61110 0.54908-0.01170 0.46766
   1  -1   7 1217.06  22.694   1 0.77127-0.61409-0.63591 0.57389 0.06011 0.47001
   1  -1   8 3.10951 12.4259   1 0.75806-0.59262-0.65089 0.58888 0.12414 0.48013
   1  -1   9 2512.81 37.4195   1 0.74534-0.57165-0.65901 0.59701 0.18274 0.49568
   1  -1  10 372.958 18.3325   1 0.73283-0.55088-0.66201 0.60002 0.23744 0.51513
   1  -1  11 2063.89 40.5666   1 0.72026-0.53005-0.66095 0.59897 0.28926 0.53747
   1   0  12 92.2277 8.32959   1 0.68425-0.48577-0.65959 0.65970 0.38511 0.51577
   1   0  11-2.32916 15.7111   1 0.69526-0.50504-0.66825 0.66835 0.34026 0.48648
   1   0  10 754.919 23.8916   1 0.70586-0.52391-0.67432 0.67442 0.29389 0.45869
   1   0   9 5.79058 11.5038   1 0.71636-0.54266-0.67743 0.67752 0.24549 0.43294
   1   0   814696.50  79.985   1 0.72712-0.56169-0.67691 0.67698 0.19420 0.41008
   1   0   7 5.58678 7.71417   1 0.73868-0.58150-0.67158 0.67165 0.13870 0.39143
   1   0   6 2089.65 25.8139   1 0.75179-0.60287-0.65929 0.65935 0.07671 0.37926
   1   0   5 6.41485 6.18999   1 0.76755-0.62689-0.63567 0.63572 0.00405 0.37777
   1   0   4 6387.84 35.3825   1 0.78728-0.65488-0.59073 0.59078-0.08773 0.39540
   1   0   3 -3.8864 4.29658   1 0.81024-0.68610-0.49760 0.49764-0.21743 0.45095
   1   0   210174.20 33.1039   1 0.81150-0.69561-0.26886 0.26889-0.42521 0.58458
   1   0   1 104.403 3.90625   1 0.59059-0.48297 0.30496-0.30494-0.67669 0.76191
   1   0   0136903.0 329.445   1 0.04968 0.04968 0.80706-0.80705-0.57910 0.59017
   1   0  -1 20.9259 1.62711   1-0.23867 0.32977 0.89005-0.89005-0.41241 0.34932
   1   0  -2 8095.71 27.4217   1-0.35920 0.44205 0.88404-0.88404-0.33704 0.19981
   1   0  -3 65.0806 4.77638   1-0.41995 0.49454 0.86799-0.86800-0.30993 0.09855
   1   0  -4 1365.60 15.9316   1-0.45544 0.52177 0.85220-0.85222-0.30645 0.02092
   1   0  -5 4.63938 5.72106   1-0.47808 0.53615 0.83758-0.83761-0.31575-0.04393
   1   0  -6 3316.13 30.9036   1-0.49318 0.54299 0.82375-0.82379-0.33263-0.10121
   1   0  -7 46.7507  4.2304   1-0.50332 0.54487 0.81022-0.81027-0.35432-0.15367
   1   0  -8 8811.53 60.1943   1-0.50990 0.54319 0.79660-0.79666-0.37927-0.20287
   1   0  -9 -12.603 10.5444   1-0.51370 0.53873 0.78259-0.78266-0.40650-0.24980
   1   0 -10  23.232 10.9303   1-0.51522 0.53199 0.76794-0.76802-0.43539-0.29506
   1   0 -11 17.7103 11.2065   1-0.51475 0.52326 0.75245-0.75254-0.46552-0.33907
   1   0 -12 209.523  14.419   1-0.51245 0.51271 0.73596-0.73605-0.49661-0.38213
   1   1 -12  1.2659 14.2379   1-0.54300 0.54326 0.74235-0.68035-0.45039-0.42835
   1   1 -11 29.0309 12.4337   1-0.54873 0.55725 0.75654-0.69454-0.41444-0.39015
   1   1 -10 155.823 12.2841   1-0.55325 0.57003 0.76942-0.70741-0.37866-0.35178
   1   1  -9 187.878 14.1106   1-0.55658 0.58161 0.78108-0.71906-0.34310-0.31319
   1   1  -8 875.995 21.2785   1-0.55870 0.59200 0.79161-0.72958-0.30784-0.27430
   1   1  -716554.50 75.6543   1-0.55960 0.60116 0.80112-0.73909-0.27298-0.23500
   1   1  -6 674.641 15.4407   1-0.55919 0.60900 0.80974-0.74770-0.23870-0.19513
   1   1  -517497.30  63.286   1-0.55730 0.61538 0.81764-0.75559-0.20526-0.15442
   1   1  -4 1.03518 4.47247   1-0.55365 0.61998 0.82510-0.76304-0.17314-0.11239
   1   1  -315390.70 45.9723   1-0.54761 0.62220 0.83257-0.77050-0.14325-0.06813
   1   1  -236697.90 233.912   1-0.53777 0.62062 0.84103-0.77895-0.11760-0.01963
   1   1  -153241.00 240.224   1-0.52019 0.61130 0.85286-0.79078-0.10158 0.03850
   1   1   0  519.20 6.24905   1-0.47819 0.57756 0.87591-0.81381-0.11636 0.12744
   1   1   128383.00 181.295   1-0.18880 0.29643 0.91584-0.85374-0.37307 0.45829
   1   1   246490.50 278.528   1 0.77993-0.66404-0.57924 0.64135-0.14857 0.30794
   1   1   341784.70 304.948   1 0.72493-0.60078-0.68611 0.74823 0.02083 0.21269
   1   1   4 107.726 6.87397   1 0.70688-0.57447-0.70711 0.76923 0.09372 0.21396
   1   1   5 9618.27 48.5025   1 0.69768-0.55702-0.71289 0.77503 0.14736 0.23447
   1   1   6 714.582 16.0672   1 0.69140-0.54247-0.71274 0.77489 0.19400 0.26198
   1   1   7 1258.11 22.7847   1 0.68605-0.52887-0.70922 0.77138 0.23732 0.29281
   1   1   8 28.0761 11.7729   1 0.68081-0.51537-0.70331 0.76547 0.27882 0.32547
   1   1   9 2498.52 37.2156   1 0.67525-0.50154-0.69544 0.75761 0.31920 0.35924
   1   1  10 339.541 19.8474   1 0.66909-0.48713-0.68581 0.74798 0.35885 0.39374
   1   1  11 2083.51 40.0712   1 0.66217-0.47195-0.67450 0.73668 0.39800 0.42874
   1   2  11 23.9825 14.8094   1 0.61986-0.42963-0.67766 0.80193 0.46207 0.36468
   1   2  10 650.795 23.3202   1 0.62084-0.43887-0.69370 0.81796 0.43186 0.32074
   1   2   9 482.291 19.4475   1 0.61946-0.44575-0.70915 0.83340 0.40342 0.27502
   1   2   8 9550.07 65.2417   1 0.61511-0.44966-0.72441 0.84865 0.37760 0.22669
   1   2   7 195.086 12.0072   1 0.60665-0.44946-0.74005 0.86429 0.35588 0.17427
   1   2   6 2193.17 26.5555   1 0.59175-0.44282-0.75699 0.88122 0.34106 0.11492
   1   2   5 267.836 9.94862   1 0.56502-0.42435-0.77673 0.90094 0.33927 0.04257
   1   2   4 330.402 9.61825   1 0.51099-0.37858-0.80117 0.92538 0.36623-0.05854
   1   2   3 2920.10 21.9725   1 0.36703-0.24288-0.82176 0.94597 0.47390-0.24036
   1   2   2 647.813 9.77046   1-0.21126 0.32716-0.55452 0.67871 0.77633-0.61694
   1   2   114360.70 149.297   1-0.70525 0.81289 0.39088-0.26670 0.50923-0.42399
   1   2   083933.10 334.555   1-0.68223 0.78161 0.64781-0.52363 0.26082-0.24974
   1   2  -1 1793.47  13.632   1-0.65515 0.74627 0.72470-0.60054 0.13906-0.20213
   1   2  -233510.40 243.096   1-0.63870 0.72156 0.75826-0.63410 0.05857-0.19579
   1   2  -3 9290.32   37.88   1-0.62799 0.70259 0.77539-0.65124-0.00470-0.20667
   1   2  -414687.10 53.4421   1-0.62021 0.68655 0.78431-0.66017-0.05930-0.22622
   1   2  -5 1695.75 21.1926   1-0.61390 0.67198 0.78827-0.66413-0.10894-0.25073
   1   2  -6 333.478 12.0681   1-0.60822 0.65804 0.78878-0.66465-0.15550-0.27833
   1   2  -7 1464.18 24.2708   1-0.60267 0.64423 0.78663-0.66252-0.20001-0.30797
   1   2  -8 4064.47 42.3254   1-0.59694 0.63024 0.78228-0.65817-0.24309-0.33904
   1   2  -9 380.226 16.9917   1-0.59079 0.61583 0.77597-0.65187-0.28514-0.37114
   1   2 -10 233.737 16.5217   1-0.58405 0.60084 0.76784-0.64375-0.32642-0.40401
   1   2 -11 115.121 9.92609   1-0.57659 0.58511 0.75797-0.63389-0.36711-0.43747
   1   2 -12 397.598 21.6968   1-0.56827 0.56854 0.74637-0.62230-0.40735-0.47139
   1   3 -12 47.8582  16.072   1-0.58860 0.58888 0.74893-0.56277-0.36783-0.51090
   1   3 -11 287.731  18.916   1-0.59876 0.60729 0.75786-0.57169-0.32395-0.48062
   1   3 -10  813.96 24.4541   1-0.60823 0.62502 0.76464-0.57847-0.27916-0.45126
   1   3  -9 -5.3839 10.8794   1-0.61717 0.64222 0.76915-0.58297-0.23321-0.42306
   1   3  -8 2541.93 34.7792   1-0.62576 0.65906 0.77115-0.58496-0.18578-0.39634
   1   3  -7 5982.61 47.7726   1-0.63420 0.67577 0.77027-0.58407-0.13639-0.37158
   1   3  -6 5946.71 43.6919   1-0.64275 0.69258 0.76590-0.57970-0.08437-0.34945
   1   3  -512541.00 57.4707   1-0.65174 0.70983 0.75710-0.57088-0.02873-0.33094
   1   3  -4 4127.09 30.2499   1-0.66158 0.72793 0.74222-0.55600 0.03210-0.31761
   1   3  -310329.40 42.8527   1-0.67277 0.74738 0.71839-0.53216 0.10066-0.31202
   1   3  -220046.20 208.915   1-0.68571 0.76857 0.68007-0.49383 0.18134-0.31856
   1   3  -1 1572.62  14.679   1-0.69982 0.79094 0.61563-0.42938 0.28204-0.34510
   1   3   0142923.0 508.014   1-0.70922 0.80860 0.49801-0.31175 0.41689-0.40580
   1   3   124599.70 219.482   1-0.68164 0.78928 0.26247-0.07621 0.60282-0.51758
   1   3   232294.60 270.888   1-0.49624 0.61215-0.17639 0.36266 0.78950-0.63011
   1   3   336965.90 313.758   1-0.10132 0.22548-0.60451 0.79079 0.77387-0.54033
   1   3   4 625.531  12.927   1 0.20422-0.07180-0.75592 0.94221 0.64078-0.33308
   1   3   5 1365.98 19.8431   1 0.36317-0.22249-0.77786 0.96416 0.55000-0.16815
   1   3   6 2221.36 27.7363   1 0.44782-0.29888-0.76782 0.95413 0.50504-0.04905
   1   3   7 2429.82 31.5215   1 0.49712-0.33993-0.75063 0.93695 0.48773 0.04242
   1   3   8 992.629 23.3948   1 0.52780-0.36235-0.73204 0.91837 0.48669 0.11761
   1   3   9 786.434 23.0609   1 0.54751-0.37379-0.71326 0.89960 0.49570 0.18275
   1   3  10 369.744 19.6725   1 0.56008-0.37811-0.69437 0.88072 0.51125 0.24135
   1   3  11 1425.86 34.1856   1 0.56762-0.37738-0.67517 0.86153 0.53126 0.29549
   1   4  11 110.489 10.7743   1 0.50557-0.31533-0.66421 0.91264 0.60342 0.22334
   1   4  10 491.078 22.4042   1 0.48717-0.30519-0.68389 0.93232 0.59385 0.15876
   1   4   9 90.6129  7.4933   1 0.46026-0.28654-0.70209 0.95051 0.59111 0.08735
   1   4   8 3929.05 43.7951   1 0.42104-0.25557-0.71772 0.96613 0.59794 0.00637
   1   4   7-1.79323 9.42765   1 0.36299-0.20579-0.72796 0.97636 0.61834-0.08818
   1   4   6 41.5745  4.1813   1 0.27479-0.12584-0.72551 0.97391 0.65755-0.20154
   1   4   5 88.9851 6.89505   1 0.13782 0.00287-0.69197 0.94035 0.71951-0.33766
   1   4   420062.80 70.1175   1-0.06893 0.20136-0.58656 0.83494 0.79421-0.48651
   1   4   3 1283.56 17.7476   1-0.33048 0.45464-0.35840 0.60677 0.83085-0.59730
   1   4   2 749.655 12.7645   1-0.55194 0.66785-0.04174 0.29010 0.76618-0.60678
   1   4   1 2012.87 18.8349   1-0.66574 0.77339 0.23700 0.01135 0.62900-0.54375
   1   4   030194.80 265.261   1-0.70382 0.80321 0.42567-0.17733 0.48677-0.47568
   1   4  -1 2536.73 20.7951   1-0.70963 0.80076 0.54474-0.29641 0.36500-0.42805
   1   4  -2 1290.84 16.0012   1-0.70413 0.78700 0.62097-0.37264 0.26376-0.40096
   1   4  -3 2876.17 24.8902   1-0.69512 0.76973 0.67133-0.42302 0.17800-0.38935
   1   4  -411880.20 53.9492   1-0.68529 0.75164 0.70545-0.45714 0.10324-0.38875
   1   4  -5 4136.94 35.1181   1-0.67546 0.73355 0.72875-0.48045 0.03632-0.39598
   1   4  -6 547.681 15.8389   1-0.66579 0.71562 0.74444-0.49614-0.02494-0.40887
   1   4  -7 2274.28 31.3844   1-0.65620 0.69778 0.75447-0.50618-0.08201-0.42595
   1   4  -8 1718.15 29.9441   1-0.64657 0.67988 0.76007-0.51179-0.13593-0.44618
   1   4  -9 300.207 16.5793   1-0.63672 0.66178 0.76205-0.51379-0.18742-0.46884
   1   4 -10  259.80 19.0284   1-0.62651 0.64331 0.76095-0.51269-0.23702-0.49340
   1   4 -11 89.9655  7.1322   1-0.61579 0.62433 0.75711-0.50886-0.28510-0.51946
   1   5 -11 794.946 29.4722   1-0.62827 0.63681 0.75641-0.44608-0.25052-0.55404
   1   5 -10  639.51 23.1686   1-0.63968 0.65649 0.75759-0.44725-0.19986-0.53055
   1   5  -9 130.933 11.4747   1-0.65049 0.67555 0.75568-0.44533-0.14753-0.50873
   1   5  -8 1595.18 29.8281   1-0.66078 0.69410 0.75026-0.43990-0.09313-0.48897
   1   5  -7 1771.04 29.2156   1-0.67063 0.71221 0.74072-0.43035-0.03617-0.47179
   1   5  -6 2411.45 30.9405   1-0.68007 0.72991 0.72618-0.41581 0.02404-0.45784
   1   5  -5 2380.28 28.4993   1-0.68904 0.74714 0.70537-0.39499 0.08836-0.44801
   1   5  -4 6857.04 43.9919   1-0.69732 0.76367 0.67637-0.36597 0.15797-0.44347
   1   5  -311737.50 53.6289   1-0.70428 0.77890 0.63628-0.32588 0.23438-0.44574
   1   5  -233205.60 325.498   1-0.70853 0.79141 0.58069-0.27028 0.31951-0.45671
   1   5  -1 3577.30 27.4515   1-0.70701 0.79815 0.50287-0.19245 0.41539-0.47844
   1   5   0 8769.27 41.7865   1-0.69326 0.79266 0.39303-0.08261 0.52310-0.51200
   1   5   1 5446.49 33.7567   1-0.65476 0.76241 0.23945 0.07098 0.63952-0.55427
   1   5   217383.80 62.1899   1-0.57192 0.68783 0.03627 0.27417 0.75070-0.59130
   1   5   3 9958.53 50.0435   1-0.42900 0.55318-0.19739 0.50785 0.82819-0.59463
   1   5   4 2181.84  25.785   1-0.24040 0.37283-0.40962 0.72008 0.84773-0.54002
   1   5   5 7678.12 50.0047   1-0.05114 0.19183-0.55581 0.86628 0.81882-0.43696
   1   5   6 2161.19 29.4434   1 0.10438 0.04457-0.63469 0.94517 0.77247-0.31646
   1   5   7 4336.09 44.0704   1 0.21981-0.06260-0.66836 0.97884 0.73059-0.20043
   1   5   8 551.906 19.6587   1 0.30260-0.13714-0.67667 0.98717 0.70066-0.09634
   1   5   9-2.45442 10.5626   1 0.36181-0.18808-0.67149 0.98200 0.68285-0.00438
   1   5  10 166.395 12.6055   1 0.40438-0.22239-0.65899 0.96951 0.67518 0.07743
   1   5  11 574.976 25.8548   1 0.43506-0.24481-0.64225 0.95277 0.67548 0.15128
   1   6  10 163.889 13.4857   1 0.31586-0.13387-0.61824 0.99084 0.75034 0.00228
   1   6   9 95.8913 7.55351   1 0.25897-0.08523-0.62081 0.99339 0.76411-0.08564
   1   6   8 294.472 16.6646   1 0.18378-0.01831-0.61080 0.98338 0.78576-0.18144
   1   6   7 71.9591 5.78373   1 0.08564 0.07157-0.58061 0.95318 0.81410-0.28393
   1   6   6 715.732 20.0973   1-0.03845 0.18741-0.51937 0.89193 0.84404-0.38802
   1   6   5 882.219 20.3053   1-0.18514 0.32583-0.41573 0.78829 0.86425-0.48238
   1   6   417593.20 75.3417   1-0.33941 0.47185-0.26668 0.63923 0.85861-0.55089
   1   6   3 1770.43 23.6258   1-0.47732 0.60150-0.08728 0.45981 0.81577-0.58221
   1   6   2 32.2584 2.83595   1-0.58036 0.69628 0.09395 0.27857 0.73925-0.57984
   1   6   1 3812.49 31.2456   1-0.64589 0.75355 0.25324 0.11928 0.64379-0.55853
   1   6   0 656.196 14.0182   1-0.68229 0.78170 0.38152-0.00900 0.54376-0.53265
   1   6  -1 1630.50 21.1602   1-0.69978 0.79092 0.48042-0.10791 0.44744-0.51048
   1   6  -2 990.772 17.5469   1-0.70601 0.78889 0.55545-0.18296 0.35795-0.49514
   1   6  -3 882.979 17.7371   1-0.70575 0.78037 0.61220-0.23971 0.27569-0.48703
   1   6  -418813.30 77.2369   1-0.70173 0.76810 0.65514-0.28266 0.19994-0.48543
   1   6  -5 1917.74 27.5385   1-0.69548 0.75359 0.68759-0.31512 0.12971-0.48936
   1   6  -6 13.0182 3.78692   1-0.68780 0.73765 0.71191-0.33945 0.06405-0.49785
   1   6  -7 474.055 17.3362   1-0.67912 0.72070 0.72979-0.35734 0.00213-0.51007
   1   6  -8 786.721 23.4581   1-0.66963 0.70295 0.74242-0.36997-0.05675-0.52535
   1   6  -9 8.77147 10.7861   1-0.65941 0.68448 0.75066-0.37822-0.11312-0.54313
   1   6 -10 147.334 13.3829   1-0.64846 0.66527 0.75512-0.38270-0.16743-0.56297
   1   6 -11 9.04915 17.1501   1-0.63675 0.64530 0.75625-0.38384-0.22004-0.58452
   1   7 -10  191.16 15.0934   1-0.65349 0.67030 0.75389-0.31939-0.13938-0.59101
   1   7  -9 344.216 19.0684   1-0.66429 0.68936 0.74735-0.31283-0.08370-0.57254
   1   7  -8 187.395  12.483   1-0.67413 0.70747 0.73690-0.30237-0.02607-0.55602
   1   7  -7 39.2871 4.67825   1-0.68297 0.72456 0.72196-0.28743 0.03386-0.54181
   1   7  -6 357.543 16.2042   1-0.69065 0.74050 0.70176-0.26722 0.09654-0.53033
   1   7  -5 1600.57 26.7581   1-0.69687 0.75498 0.67525-0.24069 0.16244-0.52208
   1   7  -4 1558.08 25.9585   1-0.70115 0.76752 0.64102-0.20646 0.23211-0.51760
   1   7  -314157.00 68.7005   1-0.70262 0.77725 0.59724-0.16267 0.30611-0.51744
   1   7  -2 1773.02  24.334   1-0.69989 0.78278 0.54153-0.10695 0.38485-0.52203
   1   7  -1 979.312 18.3633   1-0.69072 0.78187 0.47094-0.03635 0.46838-0.53142
   1   7   0 3113.92 30.6738   1-0.67167 0.77108 0.38223 0.05236 0.55587-0.54475
   1   7   1    0.00 7.00613   1-0.63786 0.74553 0.27272 0.16188 0.64472-0.55945
   1   7   2-1.97991 7.19449   1-0.58343 0.69935 0.14215 0.29246 0.72967-0.57025
   1   7   3 3483.79 35.0058   1-0.50350 0.62768-0.00439 0.43901 0.80253-0.56896
   1   7   4 377.107 15.6609   1-0.39800 0.53044-0.15460 0.58922 0.85430-0.54658
   1   7   5 6882.89 53.4151   1-0.27466 0.41536-0.29161 0.72624 0.87994-0.49807
   1   7   6 620.254 19.6153   1-0.14701 0.29597-0.40150 0.83615 0.88195-0.42592
   1   7   7 2799.19 38.9079   1-0.02803 0.18525-0.47917 0.91382 0.86865-0.33847
   1   7   8 244.161 17.2091   1 0.07472 0.09076-0.52757 0.96223 0.84922-0.24489
   1   7   9 53.6022 5.52318   1 0.15923 0.01451-0.55322 0.98789 0.83025-0.15177
   1   7  10 21.8922 14.5185   1 0.22680-0.04480-0.56262 0.99730 0.81524-0.06261
   1   8   9 49.1978 6.00757   1 0.06850 0.10525-0.47430 0.97105 0.87981-0.20133
   1   8   8  71.674 6.98708   1-0.01873 0.18421-0.43590 0.93264 0.89207-0.28774
   1   8   7 387.729 18.8162   1-0.11828 0.27551-0.37592 0.87266 0.90014-0.36996
   1   8   6 1596.91 30.4047   1-0.22588 0.37485-0.29205 0.78877 0.89838-0.44235
   1   8   5 17.5518 11.8199   1-0.33411 0.47482-0.18588 0.68260 0.88105-0.49917
   1   8   4 9007.69 61.8412   1-0.43401 0.56646-0.06412 0.56083 0.84469-0.53696
   1   8   3 1675.40  27.052   1-0.51822 0.64241 0.06297 0.43373 0.78990-0.55632
   1   8   2 42.1058 3.63994   1-0.58336 0.69929 0.18519 0.31151 0.72093-0.56150
   1   8   1 674.262 16.8838   1-0.63006 0.73773 0.29546 0.20123 0.64350-0.55822
   1   8   0 640.201 16.8061   1-0.66134 0.76076 0.39059 0.10608 0.56271-0.55159
   1   8  -1 276.475 12.7948   1-0.68084 0.77199 0.47035 0.02632 0.48213-0.54515
   1   8  -2 943.399 20.6816   1-0.69177 0.77466 0.53606-0.03940 0.40376-0.54094
   1   8  -3 64.5736 4.85858   1-0.69662 0.77126 0.58964-0.09299 0.32854-0.53987
   1   8  -4 5411.42 48.2523   1-0.69718 0.76355 0.63300-0.13636 0.25673-0.54221
   1   8  -5 70.2742 5.12975   1-0.69463 0.75275 0.66784-0.17120 0.18822-0.54785
   1   8  -6 17.2784 10.0193   1-0.68980 0.73966 0.69555-0.19892 0.12275-0.55653
   1   8  -7 54.3377 4.99333   1-0.68318 0.72478 0.71724-0.22063 0.05997-0.56791
   1   8  -8 724.806 24.1716   1-0.67512 0.70845 0.73381-0.23720-0.00043-0.58166
   1   8  -9 93.1212 7.08502   1-0.66579 0.69087 0.74592-0.24932-0.05878-0.59746
   1   8 -10  40.526 16.1843   1-0.65530 0.67212 0.75409-0.25750-0.11535-0.61504
   1   9  -9 647.476 26.1541   1-0.66444 0.68953 0.74639-0.18771-0.03787-0.61836
   1   9  -8 9.04369  13.542   1-0.67320 0.70654 0.73310-0.17440 0.02080-0.60288
   1   9  -7 297.234 18.4043   1-0.68049 0.72209 0.71547-0.15676 0.08125-0.58918
   1   9  -6 195.538 14.7534   1-0.68610 0.73596 0.69292-0.13421 0.14371-0.57748
   1   9  -5 16.6104 10.7782   1-0.68971 0.74783 0.66476-0.10604 0.20837-0.56800
   1   9  -4 8.95631 11.0894   1-0.69081 0.75720 0.63009-0.07136 0.27542-0.56090
   1   9  -3 1454.27 27.5534   1-0.68871 0.76335 0.58789-0.02915 0.34496-0.55628
   1   9  -2 26.1647  4.7076   1-0.68239 0.76529 0.53695 0.02179 0.41690-0.55407
   1   9  -1 5632.79 48.7435   1-0.67046 0.76162 0.47604 0.08272 0.49087-0.55389
   1   9   0-1.41517 9.46684   1-0.65112 0.75054 0.40401 0.15475 0.56599-0.55486
   1   9   1 438.025 15.9631   1-0.62214 0.72981 0.32023 0.23854 0.64069-0.55541
   1   9   2 843.919 20.9042   1-0.58115 0.69709 0.22511 0.33367 0.71245-0.55302
   1   9   3 251.816 14.4474   1-0.52619 0.65039 0.12081 0.43798 0.77790-0.54431
   1   9   4-4.11325 11.2796   1-0.45610 0.58837 0.01143 0.54744 0.83363-0.52580
   1   9   5 1001.80 24.7908   1-0.37339 0.51390-0.09590 0.65478 0.87544-0.49344
   1   9   6 144.234 12.7557   1-0.28172 0.43048-0.19427 0.75316 0.90244-0.44626
   1   9   7 1995.19 37.0359   1-0.18685 0.34385-0.27772 0.83662 0.91565-0.38529
   1   9   8 93.1741 6.89482   1-0.09464 0.25989-0.34302 0.90193 0.91817-0.31365
   1   9   9 1.86416  13.825   1-0.00960 0.18310-0.38985 0.94877 0.91399-0.23529
   1  10   8  194.33 15.5625   1-0.15520 0.32044-0.25298 0.87398 0.93172-0.32718
   1  10   7 30.5417  16.567   1-0.23881 0.39580-0.18667 0.80766 0.92046-0.39010
   1  10   6 949.441 28.0795   1-0.32192 0.47067-0.10699 0.72798 0.89905-0.44287
   1  10   5 40.0435 14.3872   1-0.40027 0.54077-0.01740 0.63837 0.86604-0.48403
   1  10   4 1216.21  27.867   1-0.47020 0.60245 0.07735 0.54362 0.82145-0.51362
   1  10   3 12.5983 10.8953   1-0.52935 0.65336 0.17219 0.44876 0.76678-0.53312
   1  10   2 489.798 18.0886   1-0.57698 0.69273 0.26282 0.35812 0.70445-0.54497
   1  10   1 47.7796 4.80931   1-0.61362 0.72113 0.34626 0.27468 0.63711-0.55181
   1  10   0 2258.52 34.1107   1-0.64060 0.73986 0.42093 0.20000 0.56716-0.55603
   1  10  -1 85.1286 5.33443   1-0.65953 0.75055 0.48636 0.13456 0.49642-0.55946
   1  10  -2  655.06 20.9534   1-0.67198 0.75475 0.54282 0.07808 0.42614-0.56337
   1  10  -3 14.6582 10.9067   1-0.67929 0.75381 0.59098 0.02991 0.35711-0.56851
   1  10  -4 1007.82 26.1261   1-0.68255 0.74882 0.63166-0.01077 0.28974-0.57532
   1  10  -5-11.6019 12.8082   1-0.68259 0.74061 0.66567-0.04479 0.22420-0.58395
   1  10  -6 145.369 11.3092   1-0.68002 0.72980 0.69379-0.07292 0.16050-0.59443
   1  10  -7 312.038 19.4736   1-0.67529 0.71682 0.71670-0.09584 0.09858-0.60669
   1  10  -8 782.857 29.1129   1-0.66872 0.70200 0.73496-0.11411 0.03832-0.62060
   1  11  -8 29.6017 17.5405   1-0.66232 0.69559 0.73857-0.05563 0.05224-0.63452
   1  11  -7 282.461 20.2244   1-0.66825 0.70977 0.72006-0.03710 0.11210-0.62019
   1  11  -6 170.874 12.4224   1-0.67221 0.72198 0.69718-0.01422 0.17329-0.60721
   1  11  -5-16.5369 13.6942   1-0.67393 0.73195 0.66950 0.01347 0.23587-0.59562
   1  11  -4 213.585 14.3848   1-0.67301 0.73927 0.63650 0.04648 0.29986-0.58542
   1  11  -3 1126.42 27.8844   1-0.66892 0.74343 0.59763 0.08536 0.36515-0.57654
   1  11  -2 122.005 9.30894   1-0.66099 0.74375 0.55232 0.13068 0.43154-0.56876
   1  11  -1 1513.31 30.8664   1-0.64837 0.73937 0.50003 0.18298 0.49863-0.56167
   1  11   0 166.356 12.5194   1-0.63004 0.72929 0.44039 0.24263 0.56574-0.55460
   1  11   1  762.07 22.8346   1-0.60489 0.71238 0.37335 0.30968 0.63186-0.54655
   1  11   2 376.597  17.626   1-0.57177 0.68751 0.29936 0.38368 0.69562-0.53614
   1  11   3 96.4129 6.93303   1-0.52976 0.65376 0.21961 0.46344 0.75530-0.52163
   1  11   4 369.169 19.8326   1-0.47844 0.61068 0.13622 0.54684 0.80895-0.50111
   1  11   5 242.528 18.4349   1-0.41818 0.55867 0.05219 0.63088 0.85475-0.47274
   1  11   6 2.29589 14.7903   1-0.35039 0.49912-0.02886 0.71193 0.89139-0.43520
   1  11   7 560.465 24.9373   1-0.27743 0.43441-0.10323 0.78632 0.91839-0.38803
   1  12   6 95.7985 8.50376   1-0.37023 0.51895 0.04186 0.70331 0.88109-0.42489
   1  12   5 41.4447 6.32835   1-0.42964 0.57012 0.11506 0.63011 0.84234-0.46032
   1  12   4 757.689 26.3235   1-0.48243 0.61466 0.18999 0.55516 0.79619-0.48834
   1  12   3   12.98 13.3138   1-0.52773 0.65171 0.26400 0.48114 0.74373-0.51006
   1  12   2-2.61906 13.2205   1-0.56533 0.68107 0.33490 0.41023 0.68638-0.52689
   1  12   1  123.90 9.85624   1-0.59557 0.70306 0.40113 0.34399 0.62557-0.54025
   1  12   0 967.157 27.3277   1-0.61910 0.71834 0.46174 0.28337 0.56260-0.55145
   1  12  -1 20.5089 13.7387   1-0.63675 0.72774 0.51630 0.22880 0.49853-0.56156
   1  12  -2 -0.5217 13.2699   1-0.64933 0.73208 0.56477 0.18033 0.43418-0.57139
   1  12  -3-2.14829 13.6293   1-0.65762 0.73212 0.60731 0.13777 0.37013-0.58151
   1  12  -4 418.113  21.241   1-0.66229 0.72854 0.64428 0.10080 0.30675-0.59231
   1  12  -5 21.7338 13.7381   1-0.66388 0.72188 0.67605 0.06902 0.24428-0.60401
   1  12  -6 53.9478 6.54114   1-0.66283 0.71258 0.70303 0.04203 0.18283-0.61674
   1  13  -5 3.22603 15.4715   1-0.65258 0.71057 0.68492 0.12224 0.24985-0.60958
   1  13  -4 47.7009 6.55124   1-0.65051 0.71675 0.65450 0.15267 0.31090-0.59645
   1  13  -3 179.547 14.7029   1-0.64547 0.71995 0.61946 0.18772 0.37252-0.58390
   1  13  -2 18.0057  13.952   1-0.63701 0.71974 0.57957 0.22762 0.43450-0.57170
   1  13  -1 526.821 23.8809   1-0.62460 0.71558 0.53461 0.27259 0.49647-0.55950
   1  13   0 88.4957 7.22556   1-0.60767 0.70690 0.48452 0.32269 0.55796-0.54681
   1  13   1  297.55 20.8532   1-0.58558 0.69306 0.42942 0.37780 0.61828-0.53295
   1  13   2 195.167 15.0774   1-0.55775 0.67347 0.36971 0.43752 0.67661-0.51710
   1  13   3 202.358 14.3413   1-0.52369 0.64766 0.30616 0.50108 0.73192-0.49824
   1  13   4 33.6466 14.9541   1-0.48315 0.61537 0.23997 0.56728 0.78313-0.47527
   1  13   5 36.5185 14.7557   1-0.43625 0.57671 0.17279 0.63446 0.82914-0.44711
   1  14   3 30.4858 15.1126   1-0.51791 0.64187 0.34663 0.52270 0.71972-0.48603
   1  14   2 20.0403 15.1195   1-0.54906 0.66477 0.40396 0.46536 0.66621-0.50669
   1  14   1  17.194 16.2482   1-0.57485 0.68232 0.45810 0.41121 0.61002-0.52468
   1  14   0  552.03 25.8705   1-0.59564 0.69486 0.50841 0.36089 0.55196-0.54080
   1  14  -1 65.0081 7.42859   1-0.61186 0.70283 0.55452 0.31478 0.49270-0.55571
   1  14  -2-32.8298 15.1651   1-0.62399 0.70671 0.59626 0.27302 0.43279-0.56999
   1  14  -3 18.4319 14.4821   1-0.63248 0.70695 0.63364 0.23563 0.37267-0.58404
   2  14  -2 5.92953 16.2587   1-0.58354 0.76564 0.66713 0.20214 0.39555-0.52169
   2  14  -1 33.2492 15.1077   1-0.57503 0.76538 0.62901 0.24027 0.45619-0.50816
   2  14   0 244.824 16.4724   1-0.56283 0.76142 0.58602 0.28326 0.51692-0.49471
   2  14   1 13.7925  15.389   1-0.54636 0.75320 0.53806 0.33124 0.57730-0.48091
   2  13   4 46.5451  16.226   1-0.47192 0.70351 0.32713 0.48010 0.76124-0.44233
   2  13   3 92.9567 8.11789   1-0.50790 0.73125 0.39582 0.41140 0.70398-0.45925
   2  13   2 254.184 16.3591   1-0.53675 0.75185 0.45963 0.34759 0.64363-0.47307
   2  13   1  161.76 10.6604   1-0.55920 0.76605 0.51774 0.28946 0.58145-0.48508
   2  13   0 5.29452 14.5888   1-0.57610 0.77470 0.56989 0.23730 0.51845-0.49625
   2  13  -1 395.952  22.637   1-0.58827 0.77863 0.61610 0.19109 0.45535-0.50733
   2  13  -2 11.3309 14.6927   1-0.59646 0.77857 0.65662 0.15055 0.39268-0.51883
   2  13  -3  106.17 7.02087   1-0.60130 0.77516 0.69182 0.11535 0.33074-0.53106
   2  13  -4 30.2615 15.9741   1-0.60329 0.76891 0.72209 0.08506 0.26972-0.54423
   2  13  -5 73.4692 7.28914   1-0.60284 0.76021 0.74783 0.05931 0.20973-0.55841
   2  12  -6-5.06365 14.9249   1-0.60943 0.75856 0.76490-0.01986 0.14006-0.56292
   2  12  -5 20.9819 14.9631   1-0.61265 0.77002 0.74313 0.00192 0.19975-0.54844
   2  12  -4 344.571 21.0927   1-0.61380 0.77942 0.71684 0.02822 0.26080-0.53531
   2  12  -3 5.51709 13.8258   1-0.61254 0.78641 0.68555 0.05952 0.32323-0.52356
   2  12  -2 30.6436 12.3883   1-0.60838 0.79050 0.64871 0.09637 0.38699-0.51315
   2  12  -1 32.8755  14.129   1-0.60072 0.79109 0.60574 0.13935 0.45193-0.50392
   2  12   0 972.011 28.9284   1-0.58875 0.78737 0.55608 0.18902 0.51773-0.49553
   2  12   1-39.0479 13.5426   1-0.57152 0.77838 0.49926 0.24584 0.58380-0.48743
   2  12   2 7.09802   13.65   1-0.54790 0.76301 0.43510 0.31002 0.64927-0.47872
   2  12   3 21.9808 14.6431   1-0.51671 0.74006 0.36383 0.38130 0.71285-0.46813
   2  12   4 293.423 20.3272   1-0.47690 0.70850 0.28639 0.45874 0.77289-0.45399
   2  12   5 75.6712 6.80324   1-0.42781 0.66766 0.20466 0.54049 0.82742-0.43434
   2  12   6 139.299 12.2479   1-0.36955 0.61765 0.12147 0.62368 0.87446-0.40721
   2  11   7 699.942 28.9038   1-0.27913 0.53549-0.03550 0.71857 0.92260-0.38118
   2  11   6-5.40661 14.7516   1-0.35607 0.60418 0.05520 0.62786 0.88746-0.42022
   2  11   5 230.134 15.6315   1-0.42365 0.66351 0.14991 0.53314 0.84073-0.44766
   2  11   4 364.388 20.1537   1-0.47992 0.71153 0.24342 0.43963 0.78434-0.46545
   2  11   3 244.732  17.411   1-0.52459 0.74795 0.33162 0.35141 0.72102-0.47630
   2  11   2 107.983 8.66536   1-0.55857 0.77369 0.41193 0.27109 0.65349-0.48295
   2  11   1 312.697 18.3755   1-0.58343 0.79030 0.48318 0.19984 0.58403-0.48767
   2  11   0 421.788 20.7768   1-0.60084 0.79946 0.54523 0.13777 0.51432-0.49213
   2  11  -1 1785.92 34.0785   1-0.61233 0.80271 0.59856 0.08443 0.44543-0.49742
   2  11  -2 29.7644 5.56174   1-0.61919 0.80132 0.64396 0.03903 0.37798-0.50415
   2  11  -3 562.201 21.4553   1-0.62241 0.79629 0.68227 0.00071 0.31228-0.51263
   2  11  -4 74.4796 7.00778   1-0.62273 0.78837 0.71432-0.03136 0.24843-0.52295
   2  11  -5 76.2691 6.79782   1-0.62072 0.77811 0.74087-0.05791 0.18639-0.53509
   2  11  -6 61.9665 6.37558   1-0.61675 0.76589 0.76254-0.07960 0.12607-0.54894
   2  11  -7 201.103 13.7676   1-0.61111 0.75200 0.77989-0.09695 0.06733-0.56437
   2  10  -8 1140.88 33.0774   1-0.60793 0.74059 0.79182-0.17099-0.00770-0.56353
   2  10  -7 13.7235 15.4071   1-0.61559 0.75650 0.77921-0.15837 0.04949-0.54655
   2  10  -6 16.4344 12.1932   1-0.62193 0.77108 0.76257-0.14172 0.10836-0.53124
   2  10  -5-2.97351 11.6436   1-0.62676 0.78415 0.74139-0.12052 0.16913-0.51783
   2  10  -4 160.215 11.6462   1-0.62980 0.79545 0.71498-0.09411 0.23202-0.50655
   2  10  -3 4.90799 11.2434   1-0.63065 0.80454 0.68255-0.06167 0.29724-0.49759
   2  10  -2 31.9299 12.1124   1-0.62868 0.81082 0.64308-0.02219 0.36493-0.49111
   2  10  -1 38.9134 5.62109   1-0.62299 0.81338 0.59541 0.02549 0.43512-0.48712
   2  10   0 5087.72 50.7314   1-0.61235 0.81098 0.53824 0.08267 0.50758-0.48541
   2  10   1 80.6838 6.15882   1-0.59505 0.80193 0.47030 0.15062 0.58166-0.48531
   2  10   2  36.488 12.2699   1-0.56893 0.78407 0.39062 0.23030 0.65606-0.48553
   2  10   3  159.38 11.9195   1-0.53153 0.75491 0.29911 0.32183 0.72854-0.48383
   2  10   4 1006.91  26.172   1-0.48051 0.71213 0.19725 0.42370 0.79585-0.47697
   2  10   5 171.588 13.5403   1-0.41453 0.65441 0.08885 0.53210 0.85400-0.46094
   2  10   6 39.1052 14.1391   1-0.33441 0.58253-0.01982 0.64078 0.89919-0.43196
   2  10   7 37.2559 6.79981   1-0.24368 0.50005-0.12110 0.74208 0.92918-0.38777
   2  10   8 460.891 24.3416   1-0.14817 0.41279-0.20804 0.82902 0.94433-0.32874
   2   9   8 43.9944  16.041   1-0.08207 0.34670-0.30797 0.86686 0.93280-0.31722
   2   9   7 999.431 28.7645   1-0.19205 0.44843-0.21866 0.77754 0.92939-0.38799
   2   9   6 143.292 12.7642   1-0.30062 0.54875-0.10693 0.66580 0.90841-0.44118
   2   9   5 944.611 25.3211   1-0.39815 0.63803 0.01861 0.54026 0.86718-0.47413
   2   9   4 201.168  14.532   1-0.47781 0.70945 0.14635 0.41250 0.80773-0.48885
   2   9   3 32.8921 11.9304   1-0.53753 0.76092 0.26617 0.29268 0.73548-0.49079
   2   9   2 1700.77 29.0101   1-0.57918 0.79433 0.37199 0.18684 0.65659-0.48607
   2   9   1 286.504 15.8301   1-0.60647 0.81337 0.46184 0.09698 0.57592-0.47957
   2   9   0 263.035 14.9971   1-0.62319 0.82184 0.53636 0.02245 0.49653-0.47436
   2   9  -1 2702.87 35.7085   1-0.63243 0.82283 0.59737-0.03857 0.41998-0.47198
   2   9  -2 206.105 14.7903   1-0.63646 0.81861 0.64696-0.08817 0.34686-0.47304
   2   9  -3 2388.68 34.3144   1-0.63682 0.81073 0.68707-0.12828 0.27721-0.47756
   2   9  -4-2.52561 11.6652   1-0.63456 0.80021 0.71931-0.16054 0.21080-0.48534
   2   9  -5 110.594 9.18045   1-0.63033 0.78774 0.74502-0.18625 0.14732-0.49603
   2   9  -6  205.93 12.8705   1-0.62456 0.77372 0.76521-0.20645 0.08639-0.50928
   2   9  -7 131.995 9.45791   1-0.61751 0.75843 0.78069-0.22194 0.02770-0.52476
   2   9  -8 16.1149  16.601   1-0.60933 0.74200 0.79207-0.23334-0.02907-0.54217
   2   9  -9 563.078 25.9995   1-0.60011 0.72453 0.79983-0.24110-0.08420-0.56122
   2   8 -10 209.005 16.9056   1-0.58799 0.70417 0.80318-0.30656-0.16132-0.55828
   2   8  -9 29.5188 17.2527   1-0.59831 0.72274 0.80024-0.30361-0.10867-0.53676
   2   8  -8 1734.43 35.7394   1-0.60777 0.74045 0.79412-0.29747-0.05451-0.51674
   2   8  -7 469.834 19.5175   1-0.61638 0.75730 0.78442-0.28777 0.00145-0.49852
   2   8  -6 190.508 14.3691   1-0.62409 0.77327 0.77064-0.27398 0.05953-0.48242
   2   8  -5 82.9334 6.17012   1-0.63081 0.78823 0.75209-0.25542 0.12014-0.46886
   2   8  -4 843.833 21.5658   1-0.63632 0.80199 0.72782-0.23114 0.18377-0.45832
   2   8  -3 818.914 20.7676   1-0.64023 0.81415 0.69660-0.19990 0.25097-0.45134
   2   8  -2 2391.38 31.7282   1-0.64188 0.82405 0.65671-0.16001 0.32234-0.44853
   2   8  -1 259.665 14.0205   1-0.64014 0.83055 0.60594-0.10923 0.39843-0.45045
   2   8   0 7537.59 53.5263   1-0.63311 0.83177 0.54140-0.04468 0.47959-0.45743
   2   8   1 1614.72 26.5701   1-0.61778 0.82469 0.45968 0.03705 0.56550-0.46916
   2   8   2 1178.31 23.2657   1-0.58961 0.80476 0.35734 0.13940 0.65440-0.48389
   2   8   3 495.522 17.0224   1-0.54250 0.76590 0.23255 0.26420 0.74197-0.49728
   2   8   4 1562.26 28.1432   1-0.47023 0.70188 0.08805 0.40871 0.82043-0.50157
   2   8   5 180.452 13.6189   1-0.37020 0.61010-0.06559 0.56235 0.87971-0.48667
   2   8   6 91.0706 7.92208   1-0.24793 0.49607-0.21067 0.70745 0.91212-0.44490
   2   8   7 566.081 22.7205   1-0.11713 0.37352-0.32988 0.82667 0.91784-0.37645
   2   8   8 1166.95 30.7044   1 0.00697 0.25767-0.41481 0.91161 0.90495-0.28938
   2   8   9 70.3699 6.64171   1 0.11449 0.15840-0.46724 0.96404 0.88392-0.19418
   2   7  10 6.20156 13.3009   1 0.30452-0.02338-0.56456 0.99928 0.79622-0.03231
   2   7   9 33.5409 14.0979   1 0.22641 0.04649-0.55473 0.98944 0.82079-0.13105
   2   7   8 898.749 26.3509   1 0.12268 0.14197-0.52189 0.95659 0.85249-0.23693
   2   7   7 1760.33 32.4386   1-0.00961 0.26601-0.45314 0.88783 0.88472-0.34334
   2   7   6 439.025  17.836   1-0.16462 0.41277-0.33623 0.77091 0.90317-0.43596
   2   7   5 2194.26 31.9488   1-0.32204 0.56195-0.17177 0.60644 0.88940-0.49636
   2   7   4 161.457 12.0731   1-0.45442 0.68608 0.01722 0.41744 0.83457-0.51572
   2   7   3 2162.10 28.6318   1-0.54628 0.76970 0.19779 0.23686 0.74818-0.50350
   2   7   2 140.563 10.3616   1-0.60064 0.81580 0.34903 0.08562 0.64818-0.47767
   2   7   1 46.0722 4.37711   1-0.62888 0.83580 0.46686-0.03223 0.54811-0.45178
   2   7   0 3210.79 32.3444   1-0.64141 0.84008 0.55602-0.12140 0.45422-0.43207
   2   7  -1 4077.51 36.1503   1-0.64508 0.83551 0.62307-0.18845 0.36812-0.42014
   2   7  -2 1333.05 22.1807   1-0.64383 0.82600 0.67364-0.23904 0.28937-0.41557
   2   7  -3 9144.12  56.156   1-0.63979 0.81372 0.71195-0.27736 0.21693-0.41730
   2   7  -4 765.766  18.757   1-0.63410 0.79978 0.74099-0.30640 0.14967-0.42422
   2   7  -5 238.393 13.1679   1-0.62733 0.78477 0.76283-0.32825 0.08663-0.43536
   2   7  -6   75.59 5.18688   1-0.61978 0.76897 0.77894-0.34438 0.02700-0.44991
   2   7  -7 100.955 9.15229   1-0.61156 0.75250 0.79038-0.35582-0.02985-0.46723
   2   7  -8 99.7921 9.01785   1-0.60271 0.73540 0.79787-0.36332-0.08443-0.48682
   2   7  -9 627.505 25.3564   1-0.59320 0.71765 0.80196-0.36742-0.13716-0.50827
   2   7 -10 81.6171 7.93822   1-0.58299 0.69918 0.80301-0.36848-0.18834-0.53127
   2   6 -11 75.8297 7.97766   1-0.56391 0.67188 0.79985-0.42743-0.26721-0.52658
   2   6 -10 274.259  19.826   1-0.57443 0.69063 0.80357-0.43114-0.21921-0.50041
   2   6  -9 246.041 18.0646   1-0.58425 0.70871 0.80475-0.43230-0.17000-0.47544
   2   6  -8 1556.70  30.867   1-0.59350 0.72621 0.80314-0.43069-0.11931-0.45195
   2   6  -7 467.765 17.7031   1-0.60227 0.74322 0.79840-0.42594-0.06680-0.43029
   2   6  -6 718.921  19.223   1-0.61064 0.75984 0.79003-0.41755-0.01202-0.41089
   2   6  -5 606.164 17.1629   1-0.61869 0.77614 0.77728-0.40480 0.04562-0.39436
   2   6  -4 5228.25 41.8587   1-0.62643 0.79213 0.75910-0.38660 0.10692-0.38148
   2   6  -3 334.275 12.4541   1-0.63377 0.80771 0.73387-0.36137 0.17294-0.37333
   2   6  -2 2092.91  25.157   1-0.64035 0.82254 0.69919-0.32668 0.24513-0.37134
   2   6  -1 1059.23 18.2529   1-0.64530 0.83573 0.65126-0.27873 0.32539-0.37742
   2   6   015226.10 63.3494   1-0.64648 0.84517 0.58413-0.21160 0.41606-0.39392
   2   6   1 378.472 11.9045   1-0.63913 0.84606 0.48859-0.11605 0.51939-0.42306
   2   6   2 5334.51  39.548   1-0.61290 0.82807 0.35165 0.02090 0.63517-0.46468
   2   6   3 1505.02 23.0445   1-0.54852 0.77194 0.16092 0.21164 0.75448-0.50980
   2   6   4 7001.02 49.6372   1-0.42236 0.65404-0.07702 0.44959 0.85057-0.53172
   2   6   5 49.5225 4.29538   1-0.23493 0.47485-0.31307 0.68565 0.88833-0.49530
   2   6   6 46.4564 4.84907   1-0.03205 0.28021-0.48470 0.85729 0.86503-0.39783
   2   6   7 73.6036 6.47587   1 0.13825 0.11816-0.57751 0.95011 0.81491-0.27353
   2   6   8 1372.04  29.332   1 0.26297 0.00169-0.61559 0.98819 0.76748-0.15193
   2   6   9 9.52661 13.1571   1 0.35009-0.07718-0.62379 0.99640 0.73336-0.04363
   2   6  10 252.433 19.5816   1 0.41058-0.12943-0.61682 0.98944 0.71300 0.05091
   2   5  10 228.722 17.9732   1 0.51188-0.23072-0.64718 0.95771 0.61834 0.14556
   2   5   9 10.1517 11.6854   1 0.47366-0.20074-0.66535 0.97587 0.62611 0.06361
   2   5   8 1267.80 28.1667   1 0.41472-0.15004-0.67804 0.98856 0.64918-0.03363
   2   5   7 1671.46 29.4224   1 0.32106-0.06464-0.67657 0.98707 0.69425-0.15288
   2   5   6 6811.70 52.1393   1 0.16856 0.07961-0.63688 0.94737 0.76632-0.29913
   2   5   5 1822.71 26.1865   1-0.06801 0.30794-0.50325 0.81373 0.84848-0.45546
   2   5   4 2813.12 30.2253   1-0.35028 0.58196-0.22116 0.53164 0.86552-0.54668
   2   5   312093.40 57.9384   1-0.54815 0.77158 0.11933 0.19113 0.76178-0.51711
   2   5   2 5115.83 36.0957   1-0.62711 0.84230 0.37546-0.06500 0.60863-0.43814
   2   5   1 799.551 14.8986   1-0.64602 0.85296 0.53416-0.22371 0.47027-0.37396
   2   5   011161.30 49.9474   1-0.64440 0.84309 0.63133-0.32089 0.35742-0.33528
   2   5  -1 5567.71 35.7585   1-0.63690 0.82734 0.69331-0.38289 0.26460-0.31664
   2   5  -225418.00 77.2411   1-0.62816 0.81036 0.73452-0.42411 0.18569-0.31190
   2   5  -3 9181.88 48.7127   1-0.61953 0.79348 0.76267-0.45226 0.11634-0.31673
   2   5  -4 1008.36 18.4815   1-0.61126 0.77696 0.78204-0.47164 0.05369-0.32826
   2   5  -5 2181.27   27.72   1-0.60328 0.76073 0.79513-0.48474-0.00414-0.34460
   2   5  -6 663.021 17.3039   1-0.59542 0.74463 0.80348-0.49310-0.05842-0.36450
   2   5  -7 446.291 17.0605   1-0.58751 0.72847 0.80807-0.49770-0.11002-0.38707
   2   5  -8 266.811 16.2255   1-0.57937 0.71209 0.80951-0.49915-0.15956-0.41171
   2   5  -9 847.237 24.7806   1-0.57086 0.69532 0.80824-0.49789-0.20748-0.43796
   2   5 -10 365.915 20.4493   1-0.56183 0.67804 0.80454-0.49420-0.25412-0.46550
   2   5 -11 941.151 30.6577   1-0.55215 0.66012 0.79858-0.48824-0.29972-0.49408
   2   4 -11 90.2326 7.94526   1-0.53628 0.64426 0.79702-0.54878-0.33585-0.45796
   2   4 -10 34.0681 12.9555   1-0.54465 0.66088 0.80539-0.55714-0.29320-0.42643
   2   4  -9 284.134 17.4482   1-0.55233 0.67681 0.81185-0.56360-0.24982-0.39563
   2   4  -8 1843.08 30.7462   1-0.55944 0.69216 0.81631-0.56804-0.20552-0.36576
   2   4  -7  137.33 9.85612   1-0.56613 0.70710 0.81860-0.57032-0.16003-0.33707
   2   4  -6 110.967  8.0368   1-0.57258 0.72180 0.81844-0.57016-0.11300-0.30992
   2   4  -5 559.842  14.709   1-0.57901 0.73648 0.81542-0.56713-0.06391-0.28484
   2   4  -417170.30 66.4246   1-0.58573 0.75145 0.80885-0.56055-0.01197-0.26260
   2   4  -3 333.185 10.9003   1-0.59314 0.76710 0.79758-0.54927 0.04401-0.24441
   2   4  -2 36.5358 3.42028   1-0.60179 0.78400 0.77961-0.53129 0.10599-0.23222
   2   4  -1 248.271 8.16553   1-0.61237 0.80283 0.75113-0.50280 0.17740-0.22945
   2   4   0 8942.60 40.9899   1-0.62553 0.82423 0.70421-0.45587 0.26456-0.24243
   2   4   1 187.417 8.13748   1-0.64006 0.84701 0.62005-0.37169 0.37999-0.28369
   2   4   2 3459.97 27.7599   1-0.64186 0.85706 0.44787-0.19951 0.54737-0.37688
   2   4   3 1916.59 22.4829   1-0.54106 0.76451 0.06335 0.18502 0.77325-0.52860
   2   4   4 8760.94 49.1828   1-0.14634 0.37803-0.48175 0.73013 0.84229-0.52346
   2   4   5 1875.20 25.3043   1 0.23595 0.00399-0.70568 0.95407 0.69012-0.29711
   2   4   6 885.073  19.941   1 0.41958-0.17139-0.73233 0.98073 0.57965-0.11246
   2   4   7  894.41 22.4536   1 0.50794-0.25150-0.71863 0.96704 0.52851 0.01285
   2   4   8 1351.31 27.6398   1 0.55577-0.29109-0.69826 0.94668 0.51021 0.10533
   2   4   9 67.4731  5.7895   1 0.58380-0.31087-0.67731 0.92574 0.50989 0.17982
   2   4  10 602.218 23.2505   1 0.60068-0.31950-0.65662 0.90506 0.52013 0.24376
   2   4  11  200.43 13.9157   1 0.61049-0.32107-0.63602 0.88446 0.53700 0.30107
   2   3  11 1332.08  34.974   1 0.67092-0.38148-0.63402 0.82037 0.45688 0.38118
   2   3  10 321.329 18.9034   1 0.67263-0.39144-0.65017 0.83651 0.42607 0.33782
   2   3   9 725.759  22.789   1 0.67182-0.39888-0.66588 0.85221 0.39728 0.29243
   2   3   8 1064.51 24.7367   1 0.66763-0.40294-0.68173 0.86805 0.37174 0.24379
   2   3   7 3318.87 38.0132   1 0.65817-0.40173-0.69874 0.88505 0.35193 0.18942
   2   3   6 9368.43 57.4494   1 0.63879-0.39059-0.71890 0.90520 0.34364 0.12354
   2   3   5 322.131 11.9975   1 0.59428-0.35433-0.74636 0.93266 0.36399 0.02901
   2   3   4 7937.79 44.4827   1 0.44156-0.20985-0.78015 0.96644 0.48953-0.17070
   2   3   331843.90 317.437   1-0.48070 0.70415-0.09913 0.28540 0.81239-0.56774
   2   3   228487.90 281.479   1-0.62197 0.83718 0.65663-0.47036 0.35508-0.18461
   2   3   114701.10 49.2199   1-0.58437 0.79134 0.76680-0.58054 0.19937-0.10307
   2   3   0 6942.80 32.9158   1-0.56700 0.76571 0.80407-0.61782 0.11528-0.09316
   2   3  -110720.40 41.2428   1-0.55809 0.74856 0.82174-0.63550 0.05327-0.10532
   2   3  -224176.00 248.363   1-0.55286 0.73508 0.83103-0.64480 0.00074-0.12697
   2   3  -3 3460.35 26.4209   1-0.54925 0.72323 0.83564-0.64942-0.04687-0.15354
   2   3  -4 9337.97   46.72   1-0.54629 0.71202 0.83711-0.65090-0.09162-0.18297
   2   3  -514378.60 62.7113   1-0.54344 0.70092 0.83622-0.65002-0.13455-0.21421
   2   3  -6 1620.81 23.9954   1-0.54036 0.68959 0.83335-0.64716-0.17625-0.24668
   2   3  -7 5777.67 47.2896   1-0.53685 0.67784 0.82875-0.64257-0.21710-0.28001
   2   3  -8 171.024 13.0552   1-0.53276 0.66550 0.82252-0.63635-0.25732-0.31396
   2   3  -9 112.189 9.05839   1-0.52797 0.65246 0.81475-0.62859-0.29707-0.34839
   2   3 -10 449.986 19.0135   1-0.52237 0.63861 0.80545-0.61930-0.33646-0.38318
   2   3 -11 426.599 21.4635   1-0.51589 0.62388 0.79462-0.60847-0.37556-0.41826
   2   2 -12 654.062 27.3011   1-0.48546 0.58522 0.77617-0.65213-0.45390-0.41410
   2   2 -11 51.6417 5.64906   1-0.49061 0.59862 0.79064-0.66659-0.41867-0.37515
   2   2 -10  108.56  8.6578   1-0.49449 0.61074 0.80383-0.67977-0.38370-0.33595
   2   2  -9 97.9383  8.5313   1-0.49711 0.62161 0.81583-0.69176-0.34904-0.29643
   2   2  -8 326.691 14.6304   1-0.49845 0.63120 0.82675-0.70268-0.31478-0.25651
   2   2  -7 218.079 13.5135   1-0.49846 0.63946 0.83671-0.71262-0.28106-0.21606
   2   2  -6 2863.30  30.209   1-0.49705 0.64629 0.84582-0.72173-0.24806-0.17489
   2   2  -5 2044.52  23.666   1-0.49403 0.65152 0.85426-0.73016-0.21605-0.13271
   2   2  -429588.60 303.065   1-0.48910 0.65484 0.86226-0.73814-0.18550-0.08909
   2   2  -3 107.954 6.01838   1-0.48173 0.65571 0.87017-0.74604-0.15717-0.04325
   2   2  -222449.00 223.305   1-0.47085 0.65308 0.87860-0.75446-0.13246 0.00622
   2   2  -1 4811.69 25.4613   1-0.45420 0.64468 0.88866-0.76451-0.11431 0.06225
   2   2   0 6618.73 29.4395   1-0.42588 0.62460 0.90266-0.77851-0.10986 0.13197
   2   2   117854.40  191.81   1-0.36501 0.57198 0.92544-0.80128-0.14203 0.23832
   2   2   2 2530.44 20.6034   1-0.13298 0.34820 0.93989-0.81572-0.32728 0.49774
   2   2   3 7274.88 38.5063   1 0.83918-0.61571-0.09715 0.22133-0.43852 0.68317
   2   2   413836.50 57.6974   1 0.82646-0.59474-0.54081 0.66500-0.06424 0.38305
   2   2   5 273.354 11.1057   1 0.78924-0.54927-0.61378 0.73798 0.06417 0.32882
   2   2   6 1079.99 20.5233   1 0.76905-0.52084-0.63691 0.76112 0.14063 0.32654
   2   2   7 3121.43 36.0956   1 0.75573-0.49927-0.64461 0.76883 0.19951 0.34183
   2   2   8 2609.27 36.6077   1 0.74534-0.48063-0.64512 0.76934 0.25046 0.36506
   2   2   9  16.462 12.0741   1 0.73614-0.46319-0.64131 0.76555 0.29718 0.39252
   2   2  10 137.983 12.1802   1 0.72727-0.44607-0.63442 0.75867 0.34136 0.42251
   2   2  11 176.982 15.8668   1 0.71820-0.42875-0.62505 0.74930 0.38393 0.45412
   2   1  11 2396.41 43.6515   1 0.75367-0.46421-0.61299 0.67515 0.31971 0.51834
   2   1  10 122.631 7.07678   1 0.76667-0.48546-0.61517 0.67732 0.26828 0.49558
   2   1   9 2418.64 37.7734   1 0.78009-0.50712-0.61273 0.67488 0.21312 0.47657
   2   1   8 10.1598 10.7752   1 0.79450-0.52978-0.60396 0.66610 0.15244 0.46308
   2   1   7 2783.28 34.2292   1 0.81066-0.55419-0.58563 0.64775 0.08320 0.45813
   2   1   6 5403.02 42.8695   1 0.82937-0.58114-0.55109 0.61320-0.00014 0.46731
   2   1   5  546.89 14.0075   1 0.85041-0.61044-0.48499 0.54710-0.10853 0.50152
   2   1   4 735.522 14.6253   1 0.86537-0.63364-0.34667 0.40877-0.26361 0.58242
   2   1   324536.10  260.21   1 0.81287-0.58939-0.02634 0.08843-0.48788 0.73251
   2   1   2 7538.27 33.9241   1 0.48508-0.26985 0.53664-0.47456-0.63209 0.80254
   2   1   183421.60 390.419   1 0.05036 0.15663 0.85820-0.79613-0.50193 0.59821
   2   1   0 225.829 6.07613   1-0.17753 0.37627 0.91732-0.85526-0.37385 0.39596
   2   1  -1 2492.01 17.2684   1-0.28757 0.47806 0.91562-0.85357-0.31125 0.25918
   2   1  -223661.50 217.423   1-0.34844 0.53068 0.90351-0.84147-0.28681 0.16057
   2   1  -3 256.904 7.57087   1-0.38617 0.56017 0.89025-0.82822-0.28306 0.08263
   2   1  -4 19.3847 2.35453   1-0.41137 0.57711 0.87739-0.81537-0.29124 0.01664
   2   1  -515841.60 61.7275   1-0.42892 0.58642 0.86493-0.80292-0.30682-0.04196
   2   1  -6 1983.80 25.1869   1-0.44134 0.59059 0.85260-0.79060-0.32726-0.09569
   2   1  -721652.10 86.4329   1-0.45003 0.59104 0.84011-0.77812-0.35105-0.14608
   2   1  -8 23.4284 9.12973   1-0.45584 0.58859 0.82722-0.76524-0.37724-0.19406
   2   1  -9 67.0047 5.09359   1-0.45926 0.58377 0.81373-0.75175-0.40520-0.24028
   2   1 -10 67.0892 5.20587   1-0.46063 0.57690 0.79945-0.73748-0.43450-0.28516
   2   1 -11-1.10166 11.7368   1-0.46016 0.56818 0.78423-0.72228-0.46483-0.32900
   2   1 -12-6.85555 15.2022   1-0.45797 0.55774 0.76794-0.70599-0.49599-0.37202
   2   0 -12 501.062 23.1495   1-0.42586 0.52564 0.75675-0.75690-0.54023-0.32778
   2   0 -11 20.2371 11.0613   1-0.42442 0.53245 0.77443-0.77458-0.51346-0.28038
   2   0 -10 564.974 20.6405   1-0.42065 0.53693 0.79110-0.79123-0.48812-0.23154
   2   0  -9 8.37323 8.90086   1-0.41423 0.53875 0.80688-0.80701-0.46460-0.18089
   2   0  -8 484.057  16.373   1-0.40468 0.53745 0.82190-0.82201-0.44343-0.12788
   2   0  -7 31.8033 11.2246   1-0.39130 0.53232 0.83623-0.83634-0.42534-0.07180
   2   0  -614821.50 65.4077   1-0.37298 0.52224 0.84992-0.85002-0.41137-0.01159
   2   0  -5 16.2307 6.58437   1-0.34796 0.50547 0.86285-0.86293-0.40306 0.05428
   2   0  -415696.60 55.0549   1-0.31338 0.47914 0.87450-0.87458-0.40274 0.12813
   2   0  -3  10.327 1.57519   1-0.26425 0.43826 0.88341-0.88348-0.41394 0.21351
   2   0  -212545.30 40.0529   1-0.19166 0.37391 0.88546-0.88552-0.44198 0.31572
   2   0  -1   9.165 1.45842   1-0.07930 0.26980 0.86921-0.86926-0.49373 0.44165
   2   0   0 4614.23 22.4177   1 0.09937 0.09937 0.80390-0.80394-0.57157 0.59367
   2   0   1 12.3654  1.6646   1 0.36259-0.15559 0.62554-0.62557-0.64607 0.74234
   2   0   239437.60  292.69   1 0.64124-0.42600 0.30195-0.30196-0.62967 0.80012
   2   0   3 3.86741 5.10703   1 0.80594-0.58245-0.03494 0.03494-0.49770 0.74233
   2   0   4 5620.44 36.0529   1 0.85926-0.62752-0.26645 0.26645-0.33856 0.65736
   2   0   5-1.28407 6.57264   1 0.86408-0.62409-0.40425 0.40426-0.20226 0.59523
   2   0   6 1240.14  21.532   1 0.85348-0.60525-0.48613 0.48615-0.09214 0.55929
   2   0   7-2.11171  9.7154   1 0.83883-0.58235-0.53617 0.53620-0.00133 0.54266
   2   0   8 2101.58 32.7359   1 0.82357-0.55884-0.56716 0.56720 0.07625 0.53926
   2   0   9-17.6779 12.3083   1 0.80855-0.53558-0.58597 0.58602 0.14476 0.54492
   2   0  10 109.003 10.4852   1 0.79386-0.51264-0.59639 0.59645 0.20690 0.55696
   2   0  11 24.0457 15.9728   1 0.77931-0.48984-0.60067 0.60074 0.26444 0.57359
   2  -1  11 2287.90 44.1672   1 0.79710-0.50762-0.58986 0.52784 0.21758 0.62045
   2  -1  10 120.978 8.65379   1 0.81177-0.53054-0.58034 0.51830 0.15611 0.60774
   2  -1   9 2415.62 37.7987   1 0.82599-0.55300-0.56383 0.50179 0.09001 0.59967
   2  -1   8 2.45923 10.4818   1 0.83955-0.57481-0.53811 0.47605 0.01783 0.59766
   2  -1   7 2795.27 34.1838   1 0.85179-0.59530-0.49966 0.43759-0.06234 0.60366
   2  -1   6 5360.70 42.8638   1 0.86103-0.61278-0.44291 0.38084-0.15297 0.62012
   2  -1   5  525.55 13.7306   1 0.86327-0.62328-0.35907 0.29699-0.25675 0.64972
   2  -1   4 725.283 14.3168   1 0.84962-0.61787-0.23511 0.17302-0.37481 0.69361
   2  -1   324915.10 262.731   1 0.80228-0.57878-0.05615-0.00596-0.50143 0.74605
   2  -1   2 7555.16 34.0675   1 0.69544-0.48019 0.17979-0.24190-0.61403 0.78447
   2  -1   187431.50 404.655   1 0.51846-0.31145 0.43384-0.49596-0.67454 0.77081
   2  -1   0 226.466 6.28621   1 0.30820-0.10944 0.63733-0.69946-0.66748 0.68957
   2  -1  -1 2502.01 17.2766   1 0.11988 0.07063 0.75953-0.82167-0.62190 0.56981
   2  -1  -223572.30 214.852   1-0.02353 0.20580 0.81884-0.88099-0.57249 0.44623
   2  -1  -3 252.537 7.28644   1-0.12654 0.30056 0.84231-0.90447-0.53466 0.33422
   2  -1  -4 11.5372 5.87858   1-0.20023 0.36600 0.84745-0.90962-0.51081 0.23620
   2  -1  -515803.50 61.3981   1-0.25375 0.41128 0.84331-0.90549-0.49898 0.15019
   2  -1  -6 2031.43 25.3117   1-0.29334 0.44262 0.83426-0.89645-0.49655 0.07358
   2  -1  -721337.30 85.6622   1-0.32303 0.46406 0.82241-0.88461-0.50128 0.00414
   2  -1  -8 13.5014 8.71956   1-0.34544 0.47822 0.80874-0.87095-0.51147-0.05984
   2  -1  -9 51.4543 4.32474   1-0.36228 0.48681 0.79373-0.85594-0.52586-0.11963
   2  -1 -10 69.3337 5.08796   1-0.37470 0.49099 0.77755-0.83977-0.54351-0.17616
   2  -1 -11 28.4794 11.5143   1-0.38350 0.49154 0.76026-0.82249-0.56372-0.23012
   2  -1 -12 6.81718  14.861   1-0.38921 0.48900 0.74181-0.80406-0.58598-0.28205
   3  -1 -11 512.215 22.0273   1-0.29616 0.50358 0.76723-0.82948-0.59826-0.18454
   3  -1 -10 14.0133 12.2387   1-0.28448 0.50014 0.78379-0.84603-0.58020-0.12842
   3  -1  -9 440.168 19.7539   1-0.26902 0.49293 0.79885-0.86108-0.56455-0.06989
   3  -1  -8 431.144 16.2634   1-0.24910 0.48126 0.81223-0.87446-0.55185-0.00842
   3  -1  -7 5506.29 46.1151   1-0.22374 0.46415 0.82361-0.88583-0.54274 0.05665
   3  -1  -6 101.038 7.61679   1-0.19160 0.44025 0.83237-0.89458-0.53805 0.12614
   3  -1  -5 4368.27 35.1178   1-0.15078 0.40768 0.83744-0.89964-0.53874 0.20100
   3  -1  -4 767.931 15.5947   1-0.09873 0.36387 0.83695-0.89913-0.54585 0.28229
   3  -1  -3 3152.58 25.9465   1-0.03196 0.30535 0.82767-0.88985-0.56027 0.37088
   3  -1  -2 2070.63 20.1668   1 0.05381 0.22783 0.80423-0.86640-0.58209 0.46688
   3  -1  -1 7083.69 35.0433   1 0.16287 0.12702 0.75819-0.82035-0.60919 0.56815
   3  -1   0 3295.19 24.1581   1 0.29681 0.00132 0.67828-0.74043-0.63486 0.66800
   3  -1   122143.30 244.681   1 0.44925-0.14287 0.55458-0.61672-0.64600 0.75332
   3  -1   2 2032.70 21.1209   1 0.60165-0.28702 0.38865-0.45078-0.62649 0.80798
   3  -1   310255.50 49.4144   1 0.72954-0.40666 0.20104-0.26316-0.56849 0.82416
   3  -1   4 1627.54 22.9429   1 0.81826-0.48713 0.02147-0.08358-0.47990 0.80975
   3  -1   5 4425.27 38.6727   1 0.86949-0.53012-0.12972 0.06762-0.37704 0.78105
   3  -1   6 1564.79 26.8993   1 0.89353-0.54591-0.24737 0.18528-0.27319 0.75139
   3  -1   7 4750.93  47.045   1 0.90057-0.54470-0.33527 0.27319-0.17511 0.72748
   3  -1   8 12.1601 10.1409   1 0.89771-0.53359-0.39969 0.33761-0.08484 0.71139
   3  -1   9 199.914 15.4181   1 0.88917-0.51681-0.44630 0.38424-0.00220 0.70292
   3  -1  10 26.7652  5.5501   1 0.87732-0.49671-0.47947 0.41742 0.07379 0.70111
   3  -1  11 720.006 28.3139   1 0.86339-0.47453-0.50235 0.44031 0.14425 0.70483
   3   0  11-21.8575 15.6152   1 0.85367-0.46483-0.51324 0.51329 0.18367 0.66542
   3   0  10 186.985  12.125   1 0.86919-0.48859-0.49431 0.49435 0.11460 0.66031
   3   0   9-1.52319 10.8778   1 0.88351-0.51116-0.46477 0.46481 0.03896 0.66177
   3   0   8-11.2001 10.5732   1 0.89556-0.53146-0.42061 0.42063-0.04518 0.67174
   3   0   7 4.72127 10.7316   1 0.90288-0.54702-0.35556 0.35557-0.14005 0.69243
   3   0   611573.40 66.7517   1 0.90006-0.55245-0.26031 0.26031-0.24739 0.72559
   3   0   5 20.8175 8.76177   1 0.87617-0.53681-0.12263 0.12262-0.36588 0.76991
   3   0   454591.10 468.334   1 0.81251-0.48139 0.06709-0.06711-0.48512 0.81497
   3   0   3  8.3947 6.65679   1 0.68925-0.36638 0.29866-0.29868-0.57928 0.83496
   3   0   213771.40 52.5743   1 0.51047-0.19585 0.52624-0.52628-0.61895 0.80044
   3   0   1 70.9075 5.00247   1 0.31674-0.01037 0.69723-0.69728-0.60370 0.71103
   3   0   0 1372.39 15.6734   1 0.14906 0.14906 0.79887-0.79892-0.56240 0.59555
   3   0  -1 4.15902 4.78819   1 0.02046 0.26941 0.84995-0.85001-0.52080 0.47977
   3   0  -250242.70  363.78   1-0.07413 0.35576 0.87169-0.87177-0.48955 0.37434
   3   0  -3-8.57932 6.07996   1-0.14362 0.41700 0.87770-0.87779-0.47023 0.28085
   3   0  -463262.90 465.087   1-0.19538 0.46051 0.87529-0.87538-0.46129 0.19774
   3   0  -5 1.00988 6.96013   1-0.23455 0.49143 0.86818-0.86828-0.46065 0.12292
   3   0  -6 5350.74  41.758   1-0.26457 0.51321 0.85824-0.85835-0.46646 0.05455
   3   0  -7 14.4554 9.88715   1-0.28775 0.52814 0.84642-0.84654-0.47727-0.00882
   3   0  -8 749.869 20.1786   1-0.30562 0.53777 0.83317-0.83330-0.49199-0.06828
   3   0  -9-28.1128 11.7538   1-0.31924 0.54314 0.81872-0.81886-0.50978-0.12466
   3   0 -10 657.388   21.22   1-0.32934 0.54499 0.80314-0.80328-0.53001-0.17860
   3   0 -11  3.3855 12.2845   1-0.33644 0.54385 0.78641-0.78657-0.55221-0.23058
   3   0 -12  865.89 29.9393   1-0.34090 0.54005 0.76849-0.76866-0.57601-0.28095
   3   1 -11 453.393 22.3541   1-0.37260 0.57999 0.80117-0.73924-0.50680-0.27598
   3   1 -10 29.6439 11.5998   1-0.36961 0.58525 0.81732-0.75538-0.48036-0.22824
   3   1  -9 458.248 18.5987   1-0.36432 0.58820 0.83249-0.77053-0.45535-0.17908
   3   1  -8 413.139 16.3619   1-0.35640 0.58853 0.84676-0.78480-0.43213-0.12813
   3   1  -7 5510.20 46.2805   1-0.34540 0.58578 0.86023-0.79826-0.41119-0.07488
   3   1  -6 89.5297 7.64871   1-0.33062 0.57925 0.87295-0.81097-0.39322-0.01868
   3   1  -5 4249.15 34.8401   1-0.31104 0.56791 0.88490-0.82290-0.37916 0.04144
   3   1  -4 796.946 15.6968   1-0.28504 0.55016 0.89589-0.83389-0.37037 0.10682
   3   1  -3 3115.16 25.8902   1-0.25006 0.52343 0.90537-0.84336-0.36883 0.17946
   3   1  -2 1965.75   19.74   1-0.20185 0.48347 0.91192-0.84990-0.37748 0.26228
   3   1  -1 6979.70 34.7362   1-0.13309 0.42295 0.91193-0.84990-0.40048 0.35946
   3   1   0 3275.98  23.884   1-0.03117 0.32928 0.89629-0.83425-0.44297 0.47612
   3   1   121424.90 239.341   1 0.12366 0.18270 0.84257-0.78052-0.50704 0.61437
   3   1   2 2000.08 20.7892   1 0.34834-0.03373 0.70487-0.64281-0.57518 0.75669
   3   1   310146.50 49.1133   1 0.60881-0.28596 0.44269-0.38062-0.58640 0.84208
   3   1   4 1565.88 22.4535   1 0.80102-0.46992 0.12371-0.06163-0.49297 0.82283
   3   1   5 4467.15 39.1819   1 0.88497-0.54562-0.13041 0.19250-0.34592 0.74996
   3   1   6 1598.49 26.6875   1 0.90505-0.55745-0.29354 0.35564-0.20544 0.68365
   3   1   7 4770.75 46.9887   1 0.89998-0.54413-0.39308 0.45519-0.08766 0.64005
   3   1   8-2.25071 10.6997   1 0.88649-0.52240-0.45429 0.51641 0.01016 0.61640
   3   1   9 202.569 15.3368   1 0.87054-0.49820-0.49225 0.55438 0.09343 0.60731
   3   1  10  29.813 13.2983   1 0.85404-0.47345-0.51535 0.57749 0.16643 0.60848
   3   1  11 721.029 28.3261   1 0.83750-0.44867-0.52835 0.59050 0.23215 0.61694
   3   2  10 40.4732 14.8314   1 0.82846-0.44788-0.54217 0.66640 0.23214 0.54278
   3   2   9 170.403 11.7939   1 0.84553-0.47320-0.52914 0.65336 0.16591 0.53484
   3   2   8 523.529 19.0656   1 0.86418-0.50010-0.50329 0.62750 0.08891 0.53766
   3   2   7 742.826 21.4137   1 0.88437-0.52853-0.45507 0.57928-0.00572 0.55812
   3   2   6 9802.47 62.8306   1 0.90257-0.55499-0.36267 0.48686-0.13054 0.60876
   3   2   5 598.892 16.7103   1 0.89724-0.55790-0.17266 0.29684-0.30421 0.70825
   3   2   422384.10 80.2672   1 0.77324-0.44215 0.21128-0.08711-0.50812 0.83798
   3   2   3 7056.18 41.6385   1 0.41299-0.09014 0.68116-0.55700-0.55468 0.81037
   3   2   2 2339.34 22.7709   1 0.07071 0.24388 0.89401-0.76985-0.43167 0.61319
   3   2   1 550.062 11.4405   1-0.11662 0.42297 0.93993-0.81579-0.33173 0.43907
   3   2   0  440.74 10.0001   1-0.21729 0.51539 0.94149-0.81736-0.28020 0.31336
   3   2  -114004.30 50.8304   1-0.27724 0.56709 0.93293-0.80881-0.25919 0.21818
   3   2  -225124.60 269.394   1-0.31630 0.59791 0.92227-0.79816-0.25608 0.14089
   3   2  -3 821.258 14.7074   1-0.34341 0.61676 0.91134-0.78724-0.26389 0.07452
   3   2  -423485.00 76.3313   1-0.36295 0.62807 0.90043-0.77634-0.27873 0.01519
   3   2  -5 4625.37 37.1247   1-0.37732 0.63419 0.88945-0.76536-0.29834-0.03938
   3   2  -6 2635.98 30.6323   1-0.38789 0.63650 0.87821-0.75413-0.32130-0.09059
   3   2  -7 1114.70 22.8944   1-0.39548 0.63585 0.86652-0.74245-0.34669-0.13938
   3   2  -8 425.473 16.8914   1-0.40063 0.63275 0.85422-0.73016-0.37391-0.18633
   3   2  -9 1612.44 31.0526   1-0.40369 0.62756 0.84116-0.71711-0.40253-0.23189
   3   2 -10 162.417 12.0432   1-0.40488 0.62050 0.82721-0.70317-0.43224-0.27635
   3   2 -11 109.375  8.1836   1-0.40434 0.61172 0.81224-0.68821-0.46282-0.31995
   3   3 -11 575.442 24.3488   1-0.43156 0.63893 0.82036-0.63423-0.42090-0.36186
   3   3 -10 1.04695 12.3211   1-0.43500 0.65062 0.83372-0.64758-0.38645-0.32214
   3   3  -9 461.362 20.2803   1-0.43716 0.66102 0.84589-0.65975-0.35235-0.28207
   3   3  -8 433.469 17.9898   1-0.43801 0.67012 0.85698-0.67083-0.31867-0.24157
   3   3  -7 1192.77 23.5779   1-0.43750 0.67786 0.86709-0.68093-0.28554-0.20052
   3   3  -6 337.864 13.6005   1-0.43555 0.68416 0.87633-0.69016-0.25313-0.15876
   3   3  -5 2332.75 27.3793   1-0.43200 0.68886 0.88484-0.69866-0.22167-0.11604
   3   3  -4  946.57  17.412   1-0.42661 0.69171 0.89279-0.70660-0.19152-0.07201
   3   3  -3 1919.19 21.8144   1-0.41897 0.69232 0.90044-0.71424-0.16324-0.02612
   3   3  -2 2512.47 23.7367   1-0.40837 0.68996 0.90814-0.72193-0.13775 0.02257
   3   3  -1 3763.27 28.0916   1-0.39348 0.68333 0.91646-0.73024-0.11669 0.07569
   3   3   0 4736.02 31.3179   1-0.37161 0.66970 0.92635-0.74012-0.10328 0.13645
   3   3   1 4954.69 32.7232   1-0.33623 0.64256 0.93939-0.75316-0.10469 0.21204
   3   3   2  175.84 8.86665   1-0.26750 0.58208 0.95712-0.77087-0.14051 0.32203
   3   3   3 3848.49 31.8617   1-0.07595 0.39878 0.95916-0.77291-0.27913 0.53483
   3   3   4  342.83 13.2817   1 0.63891-0.30783 0.46040-0.27413-0.54128 0.87116
   3   3   5 768.588 18.2807   1 0.90387-0.56454-0.32204 0.50832-0.17961 0.58367
   3   3   6 2075.68 30.5344   1 0.86612-0.51854-0.49426 0.68055 0.02122 0.45701
   3   3   7 2315.79 34.4355   1 0.83669-0.48087-0.54673 0.73302 0.12752 0.42488
   3   3   8-12.4902 11.9652   1 0.81646-0.45240-0.56664 0.75295 0.20168 0.42490
   3   3   9 399.178 18.9364   1 0.80091-0.42859-0.57313 0.75945 0.26177 0.43898
   3   3  10 149.439 13.1272   1 0.78760-0.40703-0.57241 0.75873 0.31455 0.46039
   3   4  10 156.114 12.2166   1 0.72561-0.34506-0.60038 0.84880 0.41494 0.36000
   3   4   9 225.935 16.0745   1 0.72637-0.35407-0.61573 0.86414 0.38443 0.31633
   3   4   8 714.319 22.5587   1 0.72359-0.35953-0.63151 0.87991 0.35753 0.26906
   3   4   7 520.988  19.305   1 0.71425-0.35844-0.64964 0.89803 0.33842 0.21399
   3   4   6 173.756  13.225   1 0.68702-0.33946-0.67586 0.92424 0.34181 0.13643
   3   4   5  92.907  7.1309   1 0.54311-0.20379-0.72954 0.97791 0.47358-0.06952
   3   4   4 5518.26  43.258   1-0.56350 0.89456 0.61171-0.36335 0.48934-0.15946
   3   4   3 4090.09 34.8112   1-0.49783 0.82066 0.81484-0.56648 0.24016 0.01555
   3   4   2 21.9331 2.67125   1-0.48128 0.79585 0.85045-0.60211 0.15804 0.02350
   3   4   1 3845.12 31.0167   1-0.47638 0.78271 0.86547-0.61713 0.10168 0.00568
   3   4   0 4993.55 34.2202   1-0.47519 0.77327 0.87341-0.62509 0.05388-0.02070
   3   4  -1 3913.53 30.5061   1-0.47528 0.76511 0.87766-0.62935 0.00996-0.05096
   3   4  -2 29.2859 2.56472   1-0.47568 0.75727 0.87945-0.63115-0.03188-0.08329
   3   4  -3 948.155 17.0483   1-0.47594 0.74928 0.87934-0.63104-0.07248-0.11687
   3   4  -4 7980.53 48.7788   1-0.47580 0.74089 0.87760-0.62931-0.11228-0.15124
   3   4  -5 4674.12 39.9457   1-0.47509 0.73193 0.87438-0.62611-0.15153-0.18617
   3   4  -6 1.34983 8.88996   1-0.47372 0.72231 0.86977-0.62150-0.19040-0.22148
   3   4  -7 3094.20 37.6171   1-0.47159 0.71194 0.86380-0.61554-0.22897-0.25708
   3   4  -8 942.795 24.0986   1-0.46865 0.70075 0.85648-0.60823-0.26733-0.29290
   3   4  -9 1542.84  31.552   1-0.46483 0.68868 0.84781-0.59957-0.30551-0.32889
   3   4 -10-14.6118 12.0405   1-0.46007 0.67568 0.83775-0.58952-0.34357-0.36501
   3   4 -11 202.423 15.6327   1-0.45432 0.66168 0.82626-0.57804-0.38152-0.40124
   3   5 -11 477.717 24.0109   1-0.47282 0.68016 0.83062-0.52031-0.34499-0.43776
   3   5 -10 16.9017 12.4966   1-0.48033 0.69592 0.84012-0.52980-0.30396-0.40461
   3   5  -9 572.569  22.824   1-0.48701 0.71085 0.84792-0.53759-0.26248-0.37191
   3   5  -8 320.798 17.3519   1-0.49296 0.72505 0.85401-0.54367-0.22044-0.33979
   3   5  -7 232.439 14.1872   1-0.49828 0.73862 0.85831-0.54796-0.17768-0.30837
   3   5  -6 43.4502 4.17302   1-0.50311 0.75169 0.86072-0.55036-0.13401-0.27785
   3   5  -5 1361.76 23.9611   1-0.50758 0.76441 0.86106-0.55069-0.08918-0.24852
   3   5  -4 709.347 16.6942   1-0.51189 0.77697 0.85903-0.54865-0.04277-0.22074
   3   5  -3 5304.25 39.9931   1-0.51628 0.78961 0.85416-0.54377 0.00577-0.19511
   3   5  -2 162.271 9.30195   1-0.52111 0.80269 0.84568-0.53528 0.05733-0.17249
   3   5  -1 2842.02 28.0675   1-0.52689 0.81671 0.83226-0.52185 0.11334-0.15433
   3   5   0 627.108 14.4608   1-0.53436 0.83243 0.81142-0.50101 0.17632-0.14313
   3   5   1 407.499 12.3034   1-0.54459 0.85091 0.77809-0.46766 0.25091-0.14355
   3   5   2 572.037 14.7034   1-0.55864 0.87320 0.72036-0.40992 0.34673-0.16519
   3   5   3 7223.63 48.8527   1-0.57366 0.89647 0.60482-0.29437 0.48536-0.22964
   3   5   4  1.3072 8.45902   1-0.54739 0.87845 0.32181-0.01136 0.70696-0.37707
   3   5   5 969.636 21.2637   1-0.22969 0.56900-0.29170 0.60216 0.89717-0.49310
   3   5   6 913.347   22.48   1 0.25748 0.09007-0.64645 0.95693 0.74231-0.26407
   3   5   7 384.783 17.2597   1 0.47632-0.12052-0.68145 0.99194 0.60516-0.05275
   3   5   8 20.8188 5.21231   1 0.56806-0.20402-0.66316 0.97365 0.54754 0.07905
   3   5   9 185.869 13.4419   1 0.61327-0.24098-0.63935 0.94985 0.52919 0.17158
   3   5  10 39.8371 15.2974   1 0.63776-0.25722-0.61603 0.92655 0.53046 0.24449
   3   6   9 161.791 13.6191   1 0.46517-0.09288-0.62252 0.99511 0.67717 0.02361
   3   6   8 2554.96 40.8599   1 0.36534-0.00130-0.62211 0.99470 0.72875-0.10215
   3   6   7 31.4471 4.73953   1 0.19326 0.16252-0.57351 0.94609 0.81257-0.26014
   3   6   6  113.06 8.58162   1-0.07954 0.42708-0.39913 0.77170 0.89887-0.42062
   3   6   5 233.955 13.8487   1-0.37051 0.70980-0.05654 0.42910 0.88015-0.47608
   3   6   4 1194.72 23.5371   1-0.52684 0.85788 0.28429 0.08826 0.73755-0.40765
   3   6   3 3357.95 35.8484   1-0.57219 0.89498 0.50310-0.13056 0.58020-0.32448
   3   6   2 5699.58 44.2572   1-0.57732 0.89187 0.63030-0.25777 0.45187-0.27032
   3   6   1 438.893 14.1035   1-0.57171 0.87801 0.70731-0.33478 0.34991-0.24254
   3   6   011010.60 58.1736   1-0.56400 0.86206 0.75681-0.38430 0.26595-0.23275
   3   6  -1 981.157 19.1161   1-0.55647 0.84628 0.79016-0.41765 0.19385-0.23484
   3   6  -2 3089.14 31.9554   1-0.54953 0.83109 0.81323-0.44073 0.12976-0.24492
   3   6  -3 613.419   16.60   1-0.54311 0.81642 0.82927-0.45679 0.07124-0.26057
   3   6  -4 1018.38 20.8811   1-0.53698 0.80204 0.84020-0.46772 0.01670-0.28021
   3   6  -5 2445.61 32.5853   1-0.53093 0.78775 0.84717-0.47470-0.03490-0.30278
   3   6  -6 333.054 16.0798   1-0.52478 0.77335 0.85093-0.47847-0.08427-0.32759
   3   6  -7 927.496  23.864   1-0.51835 0.75868 0.85198-0.47953-0.13193-0.35411
   3   6  -8 1363.57 30.4864   1-0.51151 0.74359 0.85063-0.47819-0.17824-0.38198
   3   6  -9 371.258 20.0917   1-0.50413 0.72796 0.84710-0.47468-0.22347-0.41092
   3   6 -10 226.047  15.342   1-0.49609 0.71168 0.84154-0.46912-0.26784-0.44073
   3   7 -10 24.8104 16.4105   1-0.50775 0.72332 0.84257-0.40806-0.23525-0.47331
   3   7  -9 256.365 19.4265   1-0.51669 0.74051 0.84603-0.41151-0.18852-0.44586
   3   7  -8-4.07761 14.8602   1-0.52495 0.75702 0.84717-0.41264-0.14074-0.41947
   3   7  -7 234.329 16.8381   1-0.53264 0.77296 0.84580-0.41126-0.09167-0.39436
   3   7  -6 371.419 16.7693   1-0.53986 0.78842 0.84164-0.40709-0.04102-0.37083
   3   7  -5 768.775 20.8013   1-0.54669 0.80350 0.83427-0.39971 0.01160-0.34927
   3   7  -4 15.4512  9.3633   1-0.55323 0.81829 0.82310-0.38853 0.06670-0.33020
   3   7  -3 3020.67 34.8027   1-0.55954 0.83285 0.80724-0.37266 0.12498-0.31431
   3   7  -2 111.641 8.90299   1-0.56563 0.84718 0.78541-0.35082 0.18739-0.30254
   3   7  -1 4203.40 39.1399   1-0.57134 0.86114 0.75560-0.32100 0.25522-0.29620
   3   7   0 13.9121 10.3426   1-0.57618 0.87422 0.71470-0.28009 0.33029-0.29708
   3   7   1 868.626  20.184   1-0.57882 0.88511 0.65769-0.22307 0.41498-0.30760
   3   7   2  71.536 6.31548   1-0.57600 0.89054 0.57641-0.14179 0.51219-0.33063
   3   7   3 2709.64 34.3429   1-0.55996 0.88275 0.45811-0.02347 0.62395-0.36821
   3   7   4 633.379 18.7529   1-0.51392 0.84495 0.28631 0.14833 0.74657-0.41666
   3   7   5 6.68767 9.53138   1-0.41013 0.74941 0.05426 0.38039 0.85918-0.45510
   3   7   6   30.44 11.0263   1-0.23218 0.57971-0.20126 0.63592 0.91987-0.44161
   3   7   7 1447.04 30.9289   1-0.01808 0.37386-0.40241 0.83708 0.90754-0.35510
   3   7   8 93.1516 7.24972   1 0.16875 0.19528-0.51314 0.94783 0.85504-0.22843
   3   7   9 182.088 12.7069   1 0.30416 0.06811-0.55695 0.99164 0.80183-0.10104
   3   8   8 1753.40 37.8034   1 0.01697 0.34705-0.37893 0.87571 0.92137-0.29475
   3   8   7 71.2551 6.63034   1-0.14546 0.50123-0.24705 0.74382 0.93586-0.38342
   3   8   6  73.665 6.48503   1-0.30265 0.65017-0.06777 0.56453 0.91113-0.43286
   3   8   5  328.98 16.4211   1-0.42529 0.76456 0.12662 0.37013 0.84334-0.43925
   3   8   4  141.02 10.6431   1-0.50370 0.83472 0.30134 0.19539 0.74867-0.41876
   3   8   3 348.199  16.263   1-0.54681 0.86959 0.44101 0.05572 0.64661-0.39087
   3   8   2 1189.73  24.453   1-0.56781 0.88233 0.54680-0.05008 0.54853-0.36697
   3   8   1 2106.72 31.0018   1-0.57641 0.88270 0.62576-0.12905 0.45839-0.35100
   3   8   014080.40 75.4111   1-0.57836 0.87639 0.68488-0.18818 0.37643-0.34321
   3   8  -1  103.85  8.3692   1-0.57671 0.86650 0.72951-0.23282 0.30163-0.34259
   3   8  -2 1932.22 29.7772   1-0.57307 0.85461 0.76344-0.26676 0.23272-0.34786
   3   8  -3 582.619 18.2446   1-0.56823 0.84152 0.78928-0.29260 0.16857-0.35789
   3   8  -4 408.197 16.9561   1-0.56257 0.82762 0.80882-0.31216 0.10823-0.37172
   3   8  -5 148.033 10.3108   1-0.55628 0.81308 0.82332-0.32667 0.05095-0.38862
   3   8  -6 257.395  15.874   1-0.54942 0.79797 0.83367-0.33702-0.00386-0.40799
   3   8  -7 387.601 19.6838   1-0.54197 0.78228 0.84049-0.34385-0.05664-0.42938
   3   8  -8 1583.09 35.0602   1-0.53391 0.76597 0.84422-0.34760-0.10777-0.45242
   3   8  -9-18.4925   15.59   1-0.52518 0.74898 0.84521-0.34859-0.15753-0.47684
   3   9  -9 173.095 15.9984   1-0.53005 0.75385 0.84500-0.28629-0.13035-0.50402
   3   9  -8-2.33457 15.5516   1-0.53897 0.77102 0.84220-0.28348-0.07910-0.48109
   3   9  -7 561.395 22.9435   1-0.54708 0.78737 0.83647-0.27774-0.02649-0.45952
   3   9  -6 335.402 18.7998   1-0.55440 0.80293 0.82749-0.26875 0.02774-0.43958
   3   9  -5  448.38 19.9364   1-0.56090 0.81769 0.81482-0.25607 0.08391-0.42157
   3   9  -4 202.902 14.1832   1-0.56654 0.83157 0.79783-0.23908 0.14238-0.40586
   3   9  -3 1130.30  25.467   1-0.57116 0.84444 0.77573-0.21696 0.20361-0.39292
   3   9  -2 83.9321 6.51281   1-0.57447 0.85599 0.74740-0.18862 0.26815-0.38328
   3   9  -1 2305.41 34.2692   1-0.57596 0.86573 0.71133-0.15254 0.33660-0.37756
   3   9   0 754.744 22.4652   1-0.57474 0.87277 0.66549-0.10670 0.40961-0.37640
   3   9   1  758.06 22.4225   1-0.56930 0.87557 0.60718-0.04838 0.48774-0.38035
   3   9   2 635.568 20.7757   1-0.55711 0.87163 0.53299 0.02582 0.57110-0.38953
   3   9   3 1840.61 32.5871   1-0.53411 0.85688 0.43905 0.11977 0.65872-0.40298
   3   9   4 25.4996 12.1874   1-0.49441 0.82542 0.32222 0.23661 0.74741-0.41748
   3   9   5 338.534  18.346   1-0.43092 0.77017 0.18283 0.37601 0.83033-0.42623
   3   9   6 13.8211  13.427   1-0.33856 0.68606 0.02879 0.53007 0.89704-0.41876
   3   9   7 518.299 23.5279   1-0.21982 0.57557-0.12266 0.68152 0.93733-0.38488
   3   9   8 95.8412 7.72344   1-0.08748 0.45149-0.25103 0.80990 0.94827-0.32165
   3  10   7 32.1491 15.4934   1-0.26417 0.61991-0.02301 0.64396 0.92885-0.37639
   3  10   6 12.6726  13.211   1-0.35773 0.70523 0.10456 0.51638 0.88245-0.40416
   3  10   5 91.5054  6.5353   1-0.43160 0.77085 0.23082 0.39012 0.81869-0.41458
   3  10   4 518.015 21.5617   1-0.48529 0.81629 0.34622 0.27471 0.74404-0.41411
   3  10   3 31.4247 12.6902   1-0.52183 0.84459 0.44609 0.17482 0.66470-0.40895
   3  10   2 965.714  26.182   1-0.54539 0.85989 0.52971 0.09120 0.58508-0.40350
   3  10   1 91.0822 6.17851   1-0.55970 0.86596 0.59846 0.02244 0.50763-0.40023
   3  10   0 3017.21 41.5013   1-0.56762 0.86563 0.65451-0.03362 0.43345-0.40023
   3  10  -1-12.8499 13.2115   1-0.57114 0.86090 0.70000-0.07912 0.36283-0.40378
   3  10  -2 281.739 16.5649   1-0.57158 0.85310 0.73682-0.11595 0.29563-0.41075
   3  10  -3 76.7418 6.23248   1-0.56979 0.84306 0.76649-0.14563 0.23154-0.42084
   3  10  -4 168.352 11.5751   1-0.56633 0.83135 0.79022-0.16937 0.17020-0.43367
   3  10  -5 207.066 15.4064   1-0.56151 0.81829 0.80893-0.18809 0.11124-0.44889
   3  10  -6 10.2992 13.2223   1-0.55556 0.80409 0.82334-0.20251 0.05434-0.46617
   3  10  -7-12.2129 14.6318   1-0.54859 0.78887 0.83400-0.21318-0.00080-0.48520
   3  10  -8 818.966 29.3166   1-0.54064 0.77267 0.84133-0.22052-0.05443-0.50576
   3  11  -7  239.04 17.2198   1-0.54701 0.78728 0.83320-0.15028 0.02082-0.50682
   3  11  -6  28.322 13.7873   1-0.55354 0.80206 0.82128-0.13836 0.07645-0.48827
   3  11  -5 208.007 14.6802   1-0.55886 0.81562 0.80566-0.12272 0.13364-0.47128
   3  11  -4-13.2738 12.5309   1-0.56280 0.82782 0.78584-0.10289 0.19260-0.45607
   3  11  -3 103.624 10.2887   1-0.56516 0.83842 0.76123-0.07827 0.25355-0.44284
   3  11  -2 291.939 18.1517   1-0.56558 0.84708 0.73106-0.04810 0.31672-0.43184
   3  11  -1  520.55 22.5572   1-0.56352 0.85328 0.69442-0.01144 0.38229-0.42323
   3  11   0 3.45517 12.5164   1-0.55824 0.85623 0.65018 0.03281 0.45037-0.41713
   3  11   1 164.508 13.2091   1-0.54861 0.85486 0.59705 0.08594 0.52085-0.41343
   3  11   2 23.1244 13.7024   1-0.53312 0.84761 0.53368 0.14932 0.59329-0.41170
   3  11   3 291.849  18.784   1-0.50973 0.83247 0.45888 0.22413 0.66668-0.41092
   3  11   4 27.8579 14.3353   1-0.47595 0.80694 0.37208 0.31094 0.73912-0.40918
   3  11   5 40.7447 6.05614   1-0.42922 0.76845 0.27407 0.40896 0.80762-0.40351
   3  11   6 -17.486 14.8573   1-0.36759 0.71508 0.16792 0.51512 0.86820-0.38990
   3  12   5 29.4695 16.5082   1-0.42461 0.76384 0.31436 0.43076 0.79664-0.39252
   3  12   4 78.4423 7.15411   1-0.46617 0.79715 0.39913 0.34598 0.73292-0.40297
   3  12   3  63.607 6.50879   1-0.49754 0.82028 0.47554 0.26957 0.66578-0.41001
   3  12   2-18.5913 14.5593   1-0.52043 0.83491 0.54283 0.20227 0.59737-0.41577
   3  12   1 21.5642 13.6431   1-0.53651 0.84275 0.60113 0.14395 0.52914-0.42172
   3  12   0 838.987 27.4045   1-0.54727 0.84526 0.65111 0.09397 0.46199-0.42875
   3  12  -1-11.7572 13.8163   1-0.55387 0.84361 0.69360 0.05147 0.39641-0.43735
   3  12  -2-5.66066 14.6304   1-0.55722 0.83871 0.72946 0.01560 0.33261-0.44772
   3  12  -3 145.267 9.73612   1-0.55797 0.83122 0.75951-0.01446 0.27061-0.45990
   3  12  -4 187.809  14.861   1-0.55662 0.82162 0.78445-0.03941 0.21035-0.47381
   3  12  -5 103.515 7.82889   1-0.55349 0.81024 0.80487-0.05984 0.15172-0.48936
   3  12  -6 3.94516 15.2796   1-0.54882 0.79732 0.82127-0.07625 0.09457-0.50638
   3  13  -4-19.6804 15.3289   1-0.54822 0.81321 0.78575 0.02138 0.22410-0.48755
   3  13  -3 44.7047 6.49599   1-0.54871 0.82195 0.76091 0.04623 0.28348-0.47276
   3  13  -2 31.8495 14.2271   1-0.54699 0.82847 0.73140 0.07575 0.34419-0.45930
   3  13  -1 168.468 11.4894   1-0.54263 0.83236 0.69670 0.11047 0.40622-0.44715
   3  13   0 30.9563 15.8574   1-0.53508 0.83306 0.65623 0.15095 0.46945-0.43620
   3  13   1 130.731 11.6396   1-0.52360 0.82983 0.60941 0.19777 0.53364-0.42621
   3  13   2 26.2199 15.4941   1-0.50730 0.82177 0.55575 0.25144 0.59829-0.41669
   3  13   3 89.9204 7.25653   1-0.48509 0.80781 0.49493 0.31227 0.66265-0.40688
   4  13   1 65.2705 7.29583   1-0.47654 0.88214 0.69980 0.10736 0.47609-0.35761
   4  13   0 11.8824 15.3401   1-0.48313 0.88049 0.73932 0.06784 0.41265-0.36835
   4  13  -1 70.7249 7.30181   1-0.48682 0.87592 0.77272 0.03443 0.35095-0.38083
   4  13  -2 103.841 10.3299   1-0.48818 0.86904 0.80076 0.00637 0.29096-0.39501
   4  12  -5 13.8807 15.6558   1-0.48690 0.84302 0.85931-0.11430 0.10206-0.42865
   4  12  -4  183.01 14.8574   1-0.49111 0.85548 0.84466-0.09964 0.15752-0.40993
   4  12  -3 85.6161 6.78143   1-0.49406 0.86669 0.82617-0.08114 0.21460-0.39283
   4  12  -2  33.862 13.8418   1-0.49558 0.87645 0.80330-0.05825 0.27351-0.37757
   4  12  -1 25.7934 15.6995   1-0.49537 0.88448 0.77536-0.03031 0.33448-0.36437
   4  12   0 675.781  26.743   1-0.49299 0.89035 0.74151 0.00355 0.39773-0.35344
   4  12   1 18.3102 15.1729   1-0.48780 0.89341 0.70071 0.04436 0.46339-0.34493
   4  12   2-12.5134 14.2675   1-0.47884 0.89270 0.65173 0.09335 0.53149-0.33885
   4  12   3-4.52716 15.9076   1-0.46477 0.88688 0.59320 0.15189 0.60175-0.33493
   4  11   5 44.8224 6.58507   1-0.42551 0.86412 0.42357 0.25944 0.74754-0.33238
   4  11   4 32.9381 6.35905   1-0.45726 0.88762 0.51633 0.16668 0.66891-0.32792
   4  11   3 273.378 21.2411   1-0.47758 0.89970 0.59310 0.08990 0.59124-0.32443
   4  11   2 7.99853 14.2945   1-0.49001 0.90388 0.65585 0.02714 0.51639-0.32376
   4  11   1 515.241 22.9237   1-0.49708 0.90270 0.70690-0.02392 0.44504-0.32658
   4  11   0 371.576 21.3283   1-0.50047 0.89785 0.74836-0.06540 0.37722-0.33293
   4  11  -1  168.33 14.0291   1-0.50128 0.89041 0.78201-0.09905 0.31266-0.34255
   4  11  -2 247.112 17.4647   1-0.50020 0.88108 0.80921-0.12627 0.25101-0.35508
   4  11  -3 72.4401 7.35615   1-0.49766 0.87029 0.83106-0.14812 0.19189-0.37014
   4  11  -4   1.164 14.6313   1-0.49392 0.85831 0.84838-0.16545 0.13495-0.38737
   4  11  -5 320.374 21.2077   1-0.48915 0.84528 0.86178-0.17887 0.07987-0.40646
   4  11  -6 8.32065 15.2138   1-0.48342 0.83131 0.87177-0.18886 0.02638-0.42715
   4  10  -7-29.5954 16.6957   1-0.47537 0.81503 0.87987-0.25906-0.05039-0.42456
   4  10  -6-1.18258 14.5318   1-0.48211 0.83001 0.87450-0.25369 0.00068-0.40146
   4  10  -5 89.7555 7.22991   1-0.48809 0.84424 0.86617-0.24535 0.05320-0.37981
   4  10  -4 556.799 23.0226   1-0.49331 0.85771 0.85450-0.23366 0.10745-0.35988
   4  10  -3 128.294 10.5607   1-0.49775 0.87039 0.83896-0.21811 0.16376-0.34201
   4  10  -2 42.1953 5.15672   1-0.50129 0.88218 0.81885-0.19799 0.22255-0.32663
   4  10  -1 54.2935 5.39939   1-0.50375 0.89288 0.79321-0.17235 0.28434-0.31424
   4  10   0 593.658 21.9431   1-0.50473 0.90212 0.76073-0.13986 0.34971-0.30544
   4  10   1 33.3519 12.9822   1-0.50358 0.90921 0.71962-0.09874 0.41936-0.30091
   4  10   2  434.44 20.0534   1-0.49910 0.91299 0.66742-0.04653 0.49396-0.30133
   4  10   3 24.9797 13.6733   1-0.48927 0.91139 0.60089 0.02002 0.57396-0.30715
   4  10   4 245.049 18.3767   1-0.47064 0.90101 0.51604 0.10487 0.65906-0.31808
   4  10   5 7.84271 14.5666   1-0.43783 0.87646 0.40884 0.21208 0.74717-0.33202
   4  10   6-6.41761 14.7744   1-0.38352 0.83039 0.27744 0.34349 0.83283-0.34350
   4   9   7 247.442 16.4458   1-0.27802 0.73315 0.04348 0.51536 0.92274-0.35924
   4   9   6-3.58211 12.9981   1-0.38696 0.83384 0.23748 0.32135 0.84249-0.35317
   4   9   5 64.7047 5.90459   1-0.45090 0.88953 0.40123 0.15760 0.74234-0.32719
   4   9   4 8.94508 12.5513   1-0.48374 0.91413 0.52676 0.03206 0.64097-0.30000
   4   9   3 2601.82 40.9242   1-0.49890 0.92104 0.61982-0.06102 0.54669-0.27990
   4   9   2  8.0709 13.6529   1-0.50478 0.91867 0.68875-0.12995 0.46128-0.26866
   4   9   1 311.312 17.2782   1-0.50586 0.91151 0.74036-0.18158 0.38395-0.26551
   4   9   0 419.392 18.8609   1-0.50442 0.90182 0.77950-0.22072 0.31332-0.26905
   4   9  -1 373.008 17.8477   1-0.50157 0.89071 0.80944-0.25067 0.24805-0.27795
   4   9  -2-5.00224 10.7517   1-0.49784 0.87874 0.83240-0.27364 0.18701-0.29110
   4   9  -3 47.0399 4.94904   1-0.49347 0.86612 0.84990-0.29115 0.12935-0.30761
   4   9  -4 91.6961 8.80323   1-0.48856 0.85297 0.86297-0.30423 0.07438-0.32682
   4   9  -5 1403.98 32.4774   1-0.48312 0.83928 0.87237-0.31364 0.02159-0.34820
   4   9  -6 214.284 15.4097   1-0.47712 0.82503 0.87861-0.31989-0.02943-0.37136
   4   9  -7 737.751 27.9213   1-0.47051 0.81018 0.88207-0.32335-0.07900-0.39596
   4   9  -8-6.30528 17.1522   1-0.46324 0.79466 0.88301-0.32431-0.12737-0.42177
   4   8  -9 17.9877 15.5513   1-0.44758 0.77076 0.88078-0.38418-0.20374-0.41958
   4   8  -8 541.642 24.8432   1-0.45498 0.78641 0.88395-0.38735-0.15823-0.39091
   4   8  -7 121.275 9.33173   1-0.46171 0.80139 0.88502-0.38840-0.11182-0.36315
   4   8  -6 33.3548 14.2225   1-0.46785 0.81577 0.88380-0.38718-0.06431-0.33648
   4   8  -5 357.028 18.9375   1-0.47349 0.82966 0.88009-0.38346-0.01545-0.31117
   4   8  -4 472.031 19.0522   1-0.47873 0.84315 0.87355-0.37690 0.03509-0.28753
   4   8  -3 56.4607 4.57929   1-0.48367 0.85634 0.86369-0.36704 0.08775-0.26601
   4   8  -2 136.042 8.97531   1-0.48840 0.86931 0.84983-0.35316 0.14311-0.24721
   4   8  -1 177.839 14.1003   1-0.49298 0.88214 0.83091-0.33423 0.20200-0.23192
   4   8   0 4016.46 44.2509   1-0.49739 0.89480 0.80535-0.30867 0.26556-0.22130
   4   8   1 1293.22 27.8555   1-0.50143 0.90708 0.77065-0.27395 0.33538-0.21695
   4   8   2 699.827 21.9448   1-0.50436 0.91826 0.72273-0.22603 0.41376-0.22115
   4   8   3 67.5408 6.04265   1-0.50417 0.92632 0.65478-0.15807 0.50375-0.23697
   4   8   4 161.312 12.2971   1-0.49557 0.92597 0.55534-0.05862 0.60875-0.26779
   4   8   5 15.0391 12.4354   1-0.46557 0.90421 0.40675 0.08998 0.72947-0.31433
   4   8   6 8.34716 12.9672   1-0.38702 0.83391 0.19148 0.30526 0.85339-0.36407
   4   8   7-31.7289 14.9664   1-0.22839 0.68353-0.07410 0.57085 0.93932-0.37583
   4   8   8 875.162 29.8219   1-0.00863 0.47202-0.30702 0.80378 0.94476-0.30709
   4   7   8 10.8298 15.5967   1 0.21028 0.25311-0.49971 0.93438 0.85840-0.22074
   4   7   7 967.739 28.2919   1-0.10395 0.55910-0.26660 0.70125 0.94064-0.37716
   4   7   6 63.7333 5.85202   1-0.37932 0.82622 0.13004 0.30460 0.86826-0.37895
   4   7   5 71.5853  5.5218   1-0.48285 0.92151 0.44049-0.00586 0.69858-0.28345
   4   7   4 25.5549 10.2137   1-0.50190 0.93231 0.61459-0.17996 0.54919-0.20824
   4   7   3 1669.74 30.0449   1-0.49916 0.92133 0.71256-0.27794 0.43473-0.16795
   4   7   2 2137.15 32.5507   1-0.49248 0.90640 0.77230-0.33770 0.34430-0.15169
   4   7   1 3251.95 38.3368   1-0.48598 0.89165 0.81142-0.37682 0.26897-0.15054
   4   7   0 8.83561 11.5485   1-0.48035 0.87777 0.83829-0.40370 0.20334-0.15909
   4   7  -1 2319.44 32.3914   1-0.47547 0.86464 0.85721-0.42263 0.14417-0.17409
   4   7  -2 647.257   18.73   1-0.47108 0.85200 0.87057-0.43600 0.08948-0.19358
   4   7  -3 115.919 9.48229   1-0.46690 0.83958 0.87977-0.44520 0.03801-0.21629
   4   7  -4 130.955 10.3385   1-0.46272 0.82715 0.88566-0.45111-0.01108-0.24137
   4   7  -5 1922.51 32.9007   1-0.45834 0.81452 0.88883-0.45429-0.05837-0.26826
   4   7  -6 711.596 23.3421   1-0.45361 0.80155 0.88963-0.45509-0.10427-0.29654
   4   7  -7 1480.61 33.1087   1-0.44842 0.78811 0.88830-0.45378-0.14906-0.32592
   4   7  -8  99.862  7.0387   1-0.44264 0.77408 0.88501-0.45050-0.19297-0.35618
   4   7  -9 6.06421 13.2583   1-0.43618 0.75938 0.87987-0.44537-0.23617-0.38716
   4   6 -10 66.3219 6.46233   1-0.41478 0.72974 0.86970-0.49730-0.31212-0.38540
   4   6  -9 143.136 11.3304   1-0.42070 0.74390 0.87847-0.50606-0.27205-0.35129
   4   6  -8 1039.85 28.8861   1-0.42576 0.75722 0.88568-0.51326-0.23164-0.31752
   4   6  -7 155.761 10.7275   1-0.43006 0.76976 0.89132-0.51889-0.19082-0.28417
   4   6  -6 25.2364 11.1612   1-0.43366 0.78161 0.89536-0.52292-0.14947-0.25134
   4   6  -5 60.5987 6.50335   1-0.43667 0.79287 0.89773-0.52529-0.10746-0.21917
   4   6  -4 1960.14 30.5308   1-0.43921 0.80365 0.89832-0.52586-0.06461-0.18785
   4   6  -3 156.407 11.8312   1-0.44142 0.81411 0.89693-0.52446-0.02062-0.15766
   4   6  -2 118.218 8.96772   1-0.44349 0.82442 0.89326-0.52078 0.02489-0.12900
   4   6  -1 1900.46 28.1812   1-0.44570 0.83489 0.88681-0.51432 0.07255-0.10248
   4   6   0 4969.60 43.9409   1-0.44847 0.84591 0.87675-0.50425 0.12334-0.07910
   4   6   1 620.137 18.5897   1-0.45245 0.85813 0.86155-0.48904 0.17898-0.06056
   4   6   2 461.161 16.9385   1-0.45868 0.87260 0.83817-0.46566 0.24263-0.05003
   4   6   3 7.61742 10.4027   1-0.46885 0.89102 0.79970-0.42718 0.32089-0.05412
   4   6   4 472.602 17.9788   1-0.48491 0.91533 0.72701-0.35448 0.42943-0.08848
   4   6   5-6.33908 11.3469   1-0.49811 0.93678 0.55073-0.17819 0.61038-0.19525
   4   6   6 100.061 7.57731   1-0.33743 0.78435 0.00425 0.36831 0.89799-0.40869
   4   6   7 20.2149 14.5595   1 0.26086 0.19431-0.57300 0.94556 0.80107-0.23759
   4   6   8 1600.21 35.9193   1 0.53418-0.07077-0.62473 0.99730 0.62540 0.01225
   4   6   9 166.928 11.3711   1 0.62821-0.15655-0.60060 0.97318 0.56143 0.15040
   4   5   9 216.534 15.4046   1 0.78693-0.31526-0.55405 0.86453 0.35764 0.35418
   4   5   8 180.683 15.5087   1 0.79076-0.32734-0.56537 0.87585 0.32137 0.31628
   4   5   7 1340.87 30.5939   1 0.79272-0.33755-0.57613 0.88659 0.28641 0.27706
   4   5   6 549.441 19.4362   1 0.78186-0.33493-0.59579 0.90624 0.26983 0.21946
   4   5   5 833.927 21.9806   1-0.36535 0.80403 0.89468-0.58423 0.21519 0.19992
   4   5   4 1855.66 30.0918   1-0.37135 0.80179 0.90301-0.59257 0.17382 0.16712
   4   5   3 6065.69 49.3046   1-0.37835 0.80054 0.90834-0.59791 0.13553 0.13123
   4   5   2 899.004  19.796   1-0.38485 0.79878 0.91215-0.60173 0.09788 0.09471
   4   5   1 1269.80 22.2319   1-0.39060 0.79629 0.91469-0.60428 0.06046 0.05795
   4   5   0 9601.63  56.773   1-0.39555 0.79299 0.91604-0.60564 0.02316 0.02108
   4   5  -1 2294.79 28.8438   1-0.39966 0.78885 0.91623-0.60584-0.01408-0.01586
   4   5  -2 2222.05 28.6351   1-0.40292 0.78387 0.91528-0.60490-0.05129-0.05283
   4   5  -3 3320.21  35.378   1-0.40532 0.77802 0.91320-0.60282-0.08846-0.08983
   4   5  -4 2802.13 34.1914   1-0.40685 0.77131 0.90997-0.59960-0.12562-0.12684
   4   5  -5 1940.96 30.4704   1-0.40750 0.76370 0.90558-0.59523-0.16277-0.16387
   4   5  -6 1048.83 24.3041   1-0.40724 0.75520 0.90002-0.58968-0.19991-0.20091
   4   5  -7  980.03  25.204   1-0.40605 0.74576 0.89326-0.58293-0.23704-0.23795
   4   5  -8 820.647 24.9544   1-0.40391 0.73537 0.88527-0.57495-0.27417-0.27501
   4   5  -9 128.278 9.15091   1-0.40078 0.72400 0.87601-0.56570-0.31129-0.31206
   4   5 -10 116.304 9.31973   1-0.39663 0.71159 0.86543-0.55513-0.34841-0.34912
   4   4 -11 5.85175 15.8866   1-0.37108 0.67781 0.84609-0.59789-0.42157-0.35014
   4   4 -10 55.5991 6.09117   1-0.37426 0.68924 0.85957-0.61136-0.38745-0.31008
   4   4  -9 610.055 22.9566   1-0.37613 0.69936 0.87183-0.62361-0.35367-0.26968
   4   4  -8 1153.24 28.2026   1-0.37669 0.70817 0.88298-0.63475-0.32031-0.22887
   4   4  -7 701.107 21.3376   1-0.37590 0.71562 0.89311-0.64487-0.28746-0.18755
   4   4  -6 0.38219 9.32246   1-0.37369 0.72165 0.90232-0.65407-0.25527-0.14556
   4   4  -5 1556.42 26.3748   1-0.36993 0.72614 0.91071-0.66245-0.22392-0.10273
   4   4  -4 4738.38 42.0095   1-0.36443 0.72890 0.91843-0.67016-0.19369-0.05878
   4   4  -3 423.575 14.3799   1-0.35691 0.72962 0.92564-0.67736-0.16498-0.01332
   4   4  -2 18.2509 3.16088   1-0.34688 0.72784 0.93256-0.68427-0.13840 0.03427
   4   4  -1 3940.23 34.9658   1-0.33354 0.72275 0.93953-0.69123-0.11493 0.08498
   4   4   0 6901.14 45.6058   1-0.31543 0.71288 0.94700-0.69869-0.09625 0.14048
   4   4   1 1077.64 19.6322   1-0.28971 0.69541 0.95566-0.70734-0.08551 0.20392
   4   4   2 347.446 13.4686   1-0.25001 0.66396 0.96631-0.71798-0.08921 0.28179
   4   4   3 1431.04 23.9846   1-0.17921 0.60141 0.97836-0.73003-0.12284 0.38959
   4   4   4 8522.32 57.3432   1-0.01755 0.44799 0.97345-0.72510-0.22864 0.56957
   4   4   5 459.541 17.3266   1 0.45488-0.01619 0.73263-0.48428-0.45236 0.86747
   4   4   6  264.88 16.1016   1 0.91808-0.47115-0.02787 0.27623-0.29089 0.78018
   4   4   7 156.305 11.4516   1 0.92941-0.47423-0.34319 0.59156-0.03198 0.59544
   4   4   8 1416.60 33.3356   1 0.89763-0.43420-0.44080 0.68919 0.10924 0.52840
   4   4   9-10.8752  14.195   1 0.87185-0.40017-0.47849 0.72688 0.20144 0.51037
   4   3  10  49.196 6.75315   1 0.89052-0.41058-0.44770 0.63401 0.18020 0.60578
   4   3   9 60.4035 6.17559   1 0.91080-0.43911-0.41296 0.59926 0.09524 0.61657
   4   3   8 879.007 26.6906   1 0.93031-0.46687-0.34859 0.53488-0.01047 0.64810
   4   3   7 2788.21  40.592   1 0.94008-0.48488-0.22629 0.41257-0.14911 0.71257
   4   3   6 526.232 19.9399   1 0.90235-0.45540 0.01225 0.17402-0.32783 0.81711
   4   3   5 1229.83 25.2103   1 0.71514-0.27644 0.40995-0.22369-0.48296 0.89806
   4   3   4 5675.70 46.6992   1 0.37534 0.05512 0.77086-0.58461-0.46955 0.81047
   4   3   3 1372.69 22.5525   1 0.10264 0.31956 0.91976-0.73352-0.36488 0.63163
   4   3   2 2010.63 25.5295   1-0.05539 0.46935 0.95777-0.77154-0.28645 0.47902
   4   3   1 3264.74 31.0471   1-0.14763 0.55334 0.96199-0.77577-0.24468 0.36308
   4   3   0 5743.70 40.2698   1-0.20596 0.60343 0.95666-0.77045-0.22752 0.27174
   4   3  -1 9037.46 50.3298   1-0.24564 0.63485 0.94860-0.76239-0.22572 0.19576
   4   3  -2 6044.11  42.028   1-0.27409 0.65506 0.93972-0.75353-0.23376 0.12963
   4   3  -3 5913.61 43.1451   1-0.29522 0.66794 0.93051-0.74433-0.24837 0.07006
   4   3  -4 9109.66 55.7298   1-0.31122 0.67569 0.92100-0.73483-0.26753 0.01504
   4   3  -5  137.63 9.47996   1-0.32340 0.67963 0.91111-0.72495-0.28996-0.03670
   4   3  -6 596.132 18.6988   1-0.33258 0.68056 0.90070-0.71455-0.31481-0.08602
   4   3  -7 198.575  13.783   1-0.33928 0.67901 0.88965-0.70351-0.34150-0.13352
   4   3  -8 588.572 22.1523   1-0.34386 0.67535 0.87784-0.69170-0.36960-0.17959
   4   3  -9 994.705 28.0524   1-0.34656 0.66979 0.86515-0.67902-0.39882-0.22454
   4   3 -10 94.5149 7.59434   1-0.34752 0.66251 0.85147-0.66535-0.42894-0.26860
   4   3 -11 684.756 27.8903   1-0.34685 0.65360 0.83669-0.65059-0.45977-0.31194
   4   2 -11 20.2507 16.6473   1-0.31869 0.62545 0.82470-0.70068-0.49976-0.27197
   4   2 -10 2.82828 12.2239   1-0.31638 0.63138 0.84044-0.71642-0.47239-0.22516
   4   2  -9 640.564 24.0097   1-0.31201 0.63526 0.85511-0.73108-0.44616-0.17721
   4   2  -8 1590.90 31.2025   1-0.30536 0.63686 0.86880-0.74475-0.42133-0.12786
   4   2  -7 453.366 17.0849   1-0.29614 0.63588 0.88157-0.75752-0.39825-0.07677
   4   2  -6 217.593 13.4022   1-0.28388 0.63187 0.89350-0.76944-0.37736-0.02349
   4   2  -5 3340.72 35.0361   1-0.26794 0.62418 0.90459-0.78052-0.35928 0.03262
   4   2  -4 8883.94 53.4801   1-0.24737 0.61185 0.91478-0.79070-0.34487 0.09238
   4   2  -3 54.7891 4.11052   1-0.22069 0.59342 0.92385-0.79976-0.33532 0.15700
   4   2  -2 757.746 15.8138   1-0.18565 0.56663 0.93121-0.80712-0.33231 0.22817
   4   2  -1 3246.55 29.5579   1-0.13861 0.52783 0.93553-0.81142-0.33824 0.30828
   4   2   0 5762.34 38.7652   1-0.07357 0.47105 0.93366-0.80955-0.35642 0.40063
   4   2   1 137.008 8.82676   1 0.01931 0.38642 0.91829-0.79416-0.39070 0.50909
   4   2   2 1159.64 19.2256   1 0.15492 0.25905 0.87268-0.74855-0.44278 0.63535
   4   2   3 2417.86 28.6106   1 0.34758 0.07464 0.76361-0.63947-0.50192 0.76866
   4   2   4 9935.30 60.5394   1 0.58218-0.15172 0.55359-0.42944-0.52688 0.86780
   4   2   5 331.676 15.6077   1 0.78492-0.34621 0.26829-0.14413-0.46766 0.88275
   4   2   6 4363.75 47.3365   1 0.89632-0.44936 0.00702 0.11716-0.34094 0.83021
   4   2   7-0.47499 12.3589   1 0.93474-0.47953-0.17685 0.30104-0.20248 0.76592
   4   2   8 554.742 22.6276   1 0.93784-0.47439-0.29376 0.41795-0.07971 0.71733
   4   2   9 31.5642 13.5937   1 0.92702-0.45532-0.36668 0.49088 0.02412 0.68767
   4   2  10 49.2123  6.7309   1 0.91115-0.43120-0.41208 0.53629 0.11270 0.67327
   4   1  10 23.6336 15.1705   1 0.92115-0.44119-0.38734 0.44946 0.06298 0.72299
   4   1   9 185.489 13.8813   1 0.93250-0.46079-0.33749 0.39960-0.02463 0.73642
   4   1   8 82.1071 5.81823   1 0.93705-0.47358-0.26442 0.32652-0.12273 0.76035
   4   1   7 2459.18 37.8726   1 0.92803-0.47281-0.15886 0.22095-0.23177 0.79521
   4   1   6  511.06 20.0918   1 0.89311-0.44614-0.01070 0.07278-0.34762 0.83688
   4   1   5 2482.31 33.6009   1 0.81480-0.37607 0.18291-0.12084-0.45605 0.87114
   4   1   4 1700.77 26.6069   1 0.68149-0.25102 0.40199-0.33993-0.53183 0.87274
   4   1   3 1978.54 25.7904   1 0.50794-0.08571 0.60157-0.53952-0.55606 0.82279
   4   1   2 432.327 12.8229   1 0.33197 0.08202 0.74529-0.68324-0.53755 0.73010
   4   1   1 495.475 12.9822   1 0.18257 0.22317 0.83101-0.76898-0.50171 0.62009
   4   1   0 6206.15  39.361   1 0.06677 0.33071 0.87581-0.81379-0.46747 0.51167
   4   1  -110933.90 51.9725   1-0.02030 0.40954 0.89633-0.83431-0.44231 0.41234
   4   1  -2 357.094 11.3376   1-0.08581 0.46680 0.90322-0.84122-0.42734 0.32319
   4   1  -3 6361.67 42.2776   1-0.13571 0.50845 0.90246-0.84046-0.42132 0.24299
   4   1  -4 3121.50 31.6862   1-0.17426 0.53876 0.89720-0.83521-0.42259 0.17009
   4   1  -5 0.62303  7.9786   1-0.20440 0.56065 0.88911-0.82714-0.42964 0.10297
   4   1  -6 33.1658 3.65043   1-0.22812 0.57612 0.87909-0.81712-0.44125 0.04040
   4   1  -7 161.328 10.6564   1-0.24681 0.58656 0.86758-0.80562-0.45646-0.01857
   4   1  -8 236.859 16.4031   1-0.26142 0.59293 0.85481-0.79286-0.47454-0.07466
   4   1  -9 2934.97 42.9809   1-0.27264 0.59590 0.84087-0.77893-0.49494-0.12844
   4   1 -10-12.2515  12.073   1-0.28095 0.59596 0.82578-0.76385-0.51720-0.18035
   4   1 -11 1112.72 32.0713   1-0.28669 0.59345 0.80951-0.74760-0.54101-0.23073
   4   0 -11 19.2194  16.578   1-0.25106 0.55784 0.79059-0.79077-0.58291-0.18883
   4   0 -10 38.3376 5.49759   1-0.24152 0.55655 0.80683-0.80699-0.56262-0.13495
   4   0  -9 11.3351 15.4988   1-0.22886 0.55213 0.82164-0.82179-0.54420-0.07918
   4   0  -8 1388.39 28.7593   1-0.21259 0.54411 0.83494-0.83509-0.52804-0.02117
   4   0  -7 5.44473 9.20327   1-0.19208 0.53184 0.84658-0.84671-0.51462 0.03958
   4   0  -6 8.97714 7.72058   1-0.16644 0.51446 0.85620-0.85633-0.50450 0.10364
   4   0  -5-0.61511 7.78062   1-0.13448 0.49074 0.86325-0.86337-0.49839 0.17171
   4   0  -412088.90 60.6049   1-0.09456 0.45907 0.86673-0.86684-0.49710 0.24460
   4   0  -3 27.4916 3.04294   1-0.04446 0.41722 0.86501-0.86511-0.50151 0.32317
   4   0  -2 5259.28  36.689   1 0.01874 0.36227 0.85533-0.85542-0.51231 0.40816
   4   0  -1 1.36511 6.20585   1 0.09860 0.29066 0.83322-0.83330-0.52960 0.49962
   4   0   0 1248.37 18.2863   1 0.19875 0.19875 0.79177-0.79184-0.55174 0.59594
   4   0   1-5.98119 6.02885   1 0.32096 0.08478 0.72169-0.72175-0.57364 0.69201
   4   0   2 1059.16 18.1881   1 0.46129-0.04730 0.61396-0.61401-0.58509 0.77764
   4   0   3 3.73329 7.77501   1 0.60617-0.18393 0.46694-0.46699-0.57230 0.83902
   4   0   427529.20 98.5538   1 0.73482-0.30433 0.29399-0.29403-0.52563 0.86653
   4   0   5 1.08969 10.7689   1 0.83077-0.39204 0.11991-0.11994-0.44775 0.86283
   4   0   6 3713.35 42.9339   1 0.89078-0.44380-0.03359 0.03358-0.35136 0.84061
   4   0   7 12.9829 11.6196   1 0.92182-0.46659-0.15716 0.15716-0.24973 0.81316
   4   0   8-5.74831  12.747   1 0.93331-0.46984-0.25146 0.25147-0.15115 0.78876
   4   0   9 7.61483 13.3187   1 0.93276-0.46103-0.32135 0.32136-0.05906 0.77084
   4   0  10 112.225 10.1215   1 0.92501-0.44504-0.37215 0.37218 0.02589 0.76007
   4  -1  10 -11.816  14.649   1 0.92517-0.44519-0.36474 0.30267-0.00214 0.78809
   4  -1   9 185.017 13.8032   1 0.93029-0.45855-0.31484 0.25275-0.08399 0.79576
   4  -1   8 82.8979 5.82282   1 0.92843-0.46495-0.24925 0.18716-0.17072 0.80831
   4  -1   7 2474.21  38.171   1 0.91613-0.46089-0.16484 0.10274-0.26138 0.82480
   4  -1   6 471.917 18.8255   1 0.88858-0.44159-0.05913-0.00298-0.35331 0.84255
   4  -1   5 2517.14  33.425   1 0.84018-0.40143 0.06786-0.12998-0.44127 0.85633
   4  -1   4 1725.33 26.7788   1 0.76654-0.33605 0.21099-0.27312-0.51747 0.85836
   4  -1   3 1875.11 25.3823   1 0.66785-0.24560 0.35873-0.42086-0.57372 0.84044
   4  -1   2 439.083  12.885   1 0.55122-0.13721 0.49575-0.55790-0.60552 0.79806
   4  -1   1 538.894 13.1684   1 0.42873-0.02298 0.60942-0.67158-0.61496 0.73333
   4  -1   0 6178.88 39.3334   1 0.31212 0.08539 0.69463-0.75680-0.60924 0.65343
   4  -1  -110939.20 51.9843   1 0.20865 0.18061 0.75329-0.81547-0.59649 0.56650
   0   0   0    0.00    0.00   1
;
_shelx_hkl_checksum     11072
_shelx_res_file
;
TITL gues31 in P 21/c
CELL 0.71073 7.1975 11.448 9.6449 90 96.395 90
ZERR 2 0.0010 0.002 0.002 0 0.03 0
LATT 1
SYMM -x,1/2+y,1/2-z
SFAC C H N P S
UNIT 16 44 8 4 4
PLAN  7
FMAP 2
L.S. 4
ACTA
HTAB
WGHT    0.077900    0.131500
FVAR       4.00061
P1    4    0.508354    0.503196    0.130839    11.00000    0.05495    0.05730 =
         0.04055    0.00126   -0.00318    0.00495
S1    5    0.335641    0.442844    0.252361    11.00000    0.07661    0.10365 =
         0.05802    0.01426    0.01253   -0.00166
N1    3    0.431883    0.587382   -0.005349    11.00000    0.06113    0.05134 =
         0.04552    0.00069   -0.00506    0.00908
N2    3    0.689940    0.566392    0.215802    11.00000    0.06891    0.08194 =
         0.04626   -0.00480   -0.01113   -0.00365
C1    1    0.741586    0.556779    0.365726    11.00000    0.09927    0.13005 =
         0.05011   -0.01075   -0.02068   -0.00185
AFIX 137
H1A   2    0.840869    0.500965    0.383828    11.00000   -1.50000
H1B   2    0.635229    0.531535    0.409687    11.00000   -1.50000
H1C   2    0.782701    0.631502    0.402478    11.00000   -1.50000
AFIX   0
C2    1    0.835044    0.617177    0.141125    11.00000    0.06657    0.09694 =
         0.07703   -0.00266   -0.00836   -0.01591
AFIX 137
H2A   2    0.860808    0.695356    0.173781    11.00000   -1.50000
H2B   2    0.793475    0.618756    0.043049    11.00000   -1.50000
H2C   2    0.946633    0.570940    0.157252    11.00000   -1.50000
AFIX   0
C3    1    0.391040    0.712253   -0.014983    11.00000    0.09239    0.05362 =
         0.08351   -0.00271   -0.01007    0.01286
AFIX  23
H3A   2    0.405659    0.745309    0.078197    11.00000   -1.20000
H3B   2    0.481663    0.749615   -0.067710    11.00000   -1.20000
AFIX   0
C4    1    0.204500    0.738690   -0.080658    11.00000    0.09157    0.08669 =
         0.17851    0.03787   -0.00766    0.03028
AFIX 137
H4A   2    0.184514    0.700221   -0.169511    11.00000   -1.50000
H4B   2    0.191808    0.821554   -0.093745    11.00000   -1.50000
H4C   2    0.113780    0.711784   -0.022162    11.00000   -1.50000
AFIX   0
HKLF 4
REM  gues31 in P 21/c
REM R1 =  0.0407 for    1463 Fo > 4sig(Fo)  and  0.0481 for all    1724 data
REM     76 parameters refined using      0 restraints
END
WGHT      0.0793      0.1277
REM Instructions for potential hydrogen bonds
HTAB C1 S1
EQIV $1 -x+1, -y+1, -z
HTAB C2 S1_$1
HTAB C2 N1
REM Highest difference peak  0.301,  deepest hole -0.264,  1-sigma level  0.064
Q1    1   0.4215  0.4808  0.1811  11.00000  0.05    0.30
Q2    1   0.2936  0.4333  0.2772  11.00000  0.05    0.29
Q3    1   0.3972  0.4013  0.2233  11.00000  0.05    0.26
Q4    1   0.4350  0.5475 -0.0728  11.00000  0.05    0.24
Q5    1   0.2991  0.6996  0.0319  11.00000  0.05    0.23
Q6    1   0.6375  0.5247  0.1654  11.00000  0.05    0.23
Q7    1   0.3297  0.4973  0.2200  11.00000  0.05    0.22
;
_shelx_res_checksum     2597
_shelxl_version_number     2014/7
