# Supplementary material for: Crystal structure and Hirshfeld surface analysis of the new cyclo­diphosphazane [EtNP(S)NMe2]2
Source: Acta Crystallogr E Crystallogr Commun. 2017 Apr 11;73(Pt 5):682–6. doi: 10.1107/S2056989017005187 (PMC5418783; doi:10.1107/S2056989017005187)
Supplement: Supplementary file 2 [file e-73-00682-Isup2.hkl]

data_I                                                                          
_shelx_title ' gues31 in P 21/c'                                                
_shelx_refln_list_code          4                                               
_shelx_F_calc_maximum      113.25                                               
_exptl_crystal_F_000       320.00                                               
_reflns_d_resolution_high  0.7835                                               
                                                                                
loop_                                                                           
 _space_group_symop_operation_xyz                                               
 'x, y, z'                                                                      
 '-x, y+1/2, -z+1/2'                                                            
 '-x, -y, -z'                                                                   
 'x, -y-1/2, z-1/2'                                                             
                                                                                
_cell_length_a     7.1975                                                       
_cell_length_b    11.4480                                                       
_cell_length_c     9.6449                                                       
_cell_angle_alpha  90.000                                                       
_cell_angle_beta   96.395                                                       
_cell_angle_gamma  90.000                                                       
                                                                                
_shelx_F_squared_multiplier     1.000                                           
                                                                                
loop_                                                                           
 _refln_index_h                                                                 
 _refln_index_k                                                                 
 _refln_index_l                                                                 
 _refln_F_squared_calc                                                          
 _refln_F_squared_meas                                                          
 _refln_F_squared_sigma                                                         
 _refln_observed_status                                                         
   1   0   0      12824.78       8807.92       253.66 o                         
   2   0   0        251.60        291.82         3.55 o                         
   3   0   0         96.59         85.67         0.69 o                         
   4   0   0         80.98         77.89         0.79 o                         
   5   0   0        349.82        370.47         2.70 o                         
   6   0   0        546.38        549.99         3.71 o                         
   7   0   0         87.46         83.23         1.72 o                         
   8   0   0          2.25          1.84         0.32 o                         
   9   0   0          2.28          2.40         0.90 o                         
   1   1   0         37.91         32.70         0.26 o                         
   2   1   0         22.16         14.15         0.19 o                         
   3   1   0        246.44        207.25         1.13 o                         
   4   1   0        396.70        386.69         1.21 o                         
   5   1   0         89.87         82.58         1.09 o                         
   6   1   0         13.00         10.78         0.51 o                         
   7   1   0         16.43         14.72         0.66 o                         
   8   1   0          0.57          0.80         0.50 o                         
   9   1   0          0.44          0.55         0.58 o                         
   0   2   0       8455.94       8439.85        23.40 o                         
   1   2   0       5262.79       5388.29       142.78 o                         
   2   2   0        373.51        424.48        11.03 o                         
   3   2   0         21.51         27.82         0.44 o                         
   4   2   0        382.43        359.96         1.69 o                         
   5   2   0        973.48        955.98         4.40 o                         
   6   2   0        396.36        386.66         3.17 o                         
   7   2   0         65.25         64.91         1.61 o                         
   8   2   0         12.15         11.96         0.86 o                         
   9   2   0          2.48          2.58         0.37 o                         
   1   3   0       8707.94       9086.25       154.76 o                         
   2   3   0        459.64        443.79        10.10 o                         
   3   3   0        291.44        299.42         3.51 o                         
   4   3   0        342.67        360.08         1.77 o                         
   5   3   0        255.86        248.53         2.37 o                         
   6   3   0          4.42          3.61         0.30 o                         
   7   3   0         34.55         36.70         1.29 o                         
   8   3   0          7.08          6.72         0.50 o                         
   0   4   0       2093.24       2449.35        18.14 o                         
   1   4   0       1702.40       1924.74        37.80 o                         
   2   4   0        633.64        573.02        14.33 o                         
   3   4   0        327.53        315.30         3.30 o                         
   4   4   0        447.49        441.22         9.94 o                         
   5   4   0        213.48        213.71         2.25 o                         
   6   4   0        106.31        116.86         1.87 o                         
   7   4   0        114.41        116.77         2.10 o                         
   8   4   0         36.35         38.66         1.49 o                         
   1   5   0        518.80        551.67         3.76 o                         
   2   5   0        742.27        710.73        13.41 o                         
   3   5   0         42.83         38.66         0.64 o                         
   4   5   0        608.59        612.17        11.98 o                         
   5   5   0         61.26         59.99         1.34 o                         
   6   5   0         17.30         18.99         1.01 o                         
   7   5   0         19.71         18.18         1.13 o                         
   8   5   0          9.64          9.46         0.71 o                         
   0   6   0        297.78        371.33         2.34 o                         
   1   6   0         55.89         40.66         0.62 o                         
   2   6   0        963.55        969.32        18.05 o                         
   3   6   0        735.71        696.21         8.20 o                         
   4   6   0        342.82        318.55         7.88 o                         
   5   6   0        144.55        144.55         2.01 o                         
   6   6   0         54.84         55.06         1.46 o                         
   7   6   0         48.89         51.51         1.61 o                         
   8   6   0         37.35         41.19         1.62 o                         
   1   7   0        205.02        198.23         3.65 o                         
   2   7   0        211.50        204.69         4.08 o                         
   3   7   0          1.30          0.09         0.77 o                         
   4   7   0          0.85          0.55         0.51 o                         
   5   7   0          9.10          9.16         0.68 o                         
   6   7   0          2.29          1.76         0.76 o                         
   7   7   0          4.65          5.33         0.40 o                         
   8   7   0          5.35          6.91         0.49 o                         
   0   8   0          5.40          2.98         0.28 o                         
   1   8   0         37.70         42.51         2.46 o                         
   2   8   0        463.75        471.25         2.35 o                         
   3   8   0        945.32        892.96        13.04 o                         
   4   8   0        255.31        251.21         1.94 o                         
   5   8   0         17.33         14.69         0.95 o                         
   6   8   0         18.59         16.77         1.10 o                         
   7   8   0         18.44         22.03         1.30 o                         
   1   9   0          0.03          0.07         0.42 o                         
   2   9   0         17.84         16.27         0.68 o                         
   3   9   0         47.91         47.04         0.98 o                         
   4   9   0         27.30         26.31         0.82 o                         
   5   9   0          5.46          4.08         0.44 o                         
   6   9   0          1.77          0.73         0.79 o                         
   7   9   0          0.27          0.11         0.92 o                         
   0  10   0         71.69         68.59         1.54 o                         
   1  10   0        144.98        141.57         1.50 o                         
   2  10   0        314.72        314.35         3.51 o                         
   3  10   0        208.00        192.34         3.73 o                         
   4  10   0         40.69         37.81         0.98 o                         
   5  10   0         13.80         13.79         1.05 o                         
   6  10   0          5.82          6.03         0.40 o                         
   1  11   0         10.69         10.87         0.55 o                         
   2  11   0         27.72         27.24         0.90 o                         
   3  11   0          0.05         -0.18         0.57 o                         
   4  11   0         22.43         22.80         0.92 o                         
   5  11   0          6.81          6.94         0.45 o                         
   6  11   0          0.33         -0.43         0.86 o                         
   0  12   0         46.73         52.96         1.63 o                         
   1  12   0         59.12         58.65         1.81 o                         
   2  12   0         62.42         59.04         1.63 o                         
   3  12   0         51.44         50.79         1.63 o                         
   4  12   0         39.27         42.26         1.17 o                         
   5  12   0         12.43         12.71         1.00 o                         
   1  13   0          4.92          5.88         0.35 o                         
   2  13   0          0.76         -0.01         0.65 o                         
   3  13   0          2.01          1.94         0.69 o                         
   4  13   0          1.14          0.75         0.68 o                         
   0  14   0         36.63         35.13         1.74 o                         
   1  14   0         31.69         34.05         1.15 o                         
   2  14   0         14.39         14.55         0.77 o                         
  -9   1   1          7.64          9.58         0.60 o                         
  -8   1   1          0.37          0.61         0.47 o                         
  -7   1   1          6.70          5.13         0.26 o                         
  -6   1   1        226.34        226.84         1.72 o                         
  -5   1   1        565.58        553.75         2.33 o                         
  -4   1   1        762.72        685.44         2.88 o                         
  -3   1   1        460.07        449.12         5.60 o                         
  -2   1   1        175.03        157.48         0.86 o                         
  -1   1   1       3375.41       3334.45         7.47 o                         
   0   1   1       4152.82       4228.73        23.59 o                         
   1   1   1       1603.07       1785.36        11.12 o                         
   2   1   1       5239.98       5373.70        80.37 o                         
   3   1   1       1247.14       1375.54        10.63 o                         
   4   1   1         43.87         32.61         0.46 o                         
   5   1   1         40.40         37.82         0.70 o                         
   6   1   1          4.11          5.03         0.49 o                         
   7   1   1         14.33         16.03         0.69 o                         
   8   1   1         17.58         17.72         0.86 o                         
  -9   2   1          1.87          1.81         0.88 o                         
  -8   2   1          0.00          0.29         0.72 o                         
  -7   2   1         32.12         29.85         1.18 o                         
  -6   2   1         11.71          9.53         0.67 o                         
  -5   2   1         29.45         31.75         0.99 o                         
  -4   2   1        225.23        203.97         1.29 o                         
  -3   2   1        929.42        879.20         4.20 o                         
  -2   2   1        305.63        303.87         3.26 o                         
  -1   2   1        106.69        113.69         1.61 o                         
   0   2   1        113.11        111.91         1.92 o                         
   1   2   1        725.28        895.10         6.54 o                         
   2   2   1        931.15       1142.56        27.64 o                         
   3   2   1         50.28         35.97         1.56 o                         
   4   2   1          7.70          9.34         0.72 o                         
   5   2   1         53.70         56.64         1.20 o                         
   6   2   1         11.36         12.17         0.88 o                         
   7   2   1          3.52          2.56         0.33 o                         
   8   2   1          0.03         -0.81         0.81 o                         
  -8   3   1         16.81         17.48         1.14 o                         
  -7   3   1         23.84         24.76         1.11 o                         
  -6   3   1        140.33        133.49         1.96 o                         
  -5   3   1        652.03        607.97         3.61 o                         
  -4   3   1        585.62        567.17         2.46 o                         
  -3   3   1        253.81        236.26         1.24 o                         
  -2   3   1        677.23        690.50        20.69 o                         
  -1   3   1         82.90         99.76         1.48 o                         
   0   3   1          0.07          2.12         1.07 o                         
   1   3   1       1407.28       1552.60        15.51 o                         
   2   3   1        875.30        942.63        24.35 o                         
   3   3   1        280.30        315.91         6.31 o                         
   4   3   1        189.95        200.88         3.04 o                         
   5   3   1         11.75         13.20         0.75 o                         
   6   3   1         10.75         12.67         0.86 o                         
   7   3   1         39.05         43.93         1.34 o                         
   8   3   1          9.53         10.62         0.83 o                         
  -8   4   1          0.15          1.99         0.88 o                         
  -7   4   1         20.62         19.11         1.13 o                         
  -6   4   1         22.48         24.11         1.00 o                         
  -5   4   1         19.77         21.98         0.89 o                         
  -4   4   1        242.93        252.25         5.94 o                         
  -3   4   1        257.61        247.47         2.92 o                         
  -2   4   1         14.13         15.02         0.54 o                         
  -1   4   1        139.51        161.42         2.89 o                         
   0   4   1         20.15         25.49         1.46 o                         
   1   4   1        124.46        127.99         2.22 o                         
   2   4   1          9.77         23.24         9.84 o                         
   3   4   1        276.11        240.56         1.36 o                         
   4   4   1         81.12         68.19         0.86 o                         
   5   4   1         37.09         38.20         1.12 o                         
   6   4   1         54.91         56.25         1.39 o                         
   7   4   1          8.14          6.96         0.53 o                         
   8   4   1          0.74          1.39         0.84 o                         
  -8   5   1         49.51         48.85         1.66 o                         
  -7   5   1         73.15         69.27         1.73 o                         
  -6   5   1         59.69         56.15         1.43 o                         
  -5   5   1        106.75        103.90         1.69 o                         
  -4   5   1        153.47        144.89         1.48 o                         
  -3   5   1        218.87        181.69         4.05 o                         
  -2   5   1        399.83        355.15         7.31 o                         
  -1   5   1        241.02        225.64         2.11 o                         
   0   5   1        206.79        218.17         5.29 o                         
   1   5   1        341.81        339.98         1.48 o                         
   2   5   1         69.02         50.09         0.66 o                         
   3   5   1         29.20         25.02         0.54 o                         
   4   5   1         76.16         80.26         0.98 o                         
   5   5   1         43.38         44.77         1.21 o                         
   6   5   1         44.72         40.70         1.28 o                         
   7   5   1         31.49         34.29         1.33 o                         
   8   5   1          4.24          4.43         0.43 o                         
  -8   6   1          0.03         -1.00         1.00 o                         
  -7   6   1          7.01          6.25         0.57 o                         
  -6   6   1         70.13         70.64         1.61 o                         
  -5   6   1          5.14          5.16         0.44 o                         
  -4   6   1        135.50        122.50         3.63 o                         
  -3   6   1         64.93         61.88         0.84 o                         
  -2   6   1         65.33         66.89         0.82 o                         
  -1   6   1         97.88        102.91         1.03 o                         
   0   6   1        198.26        196.84         2.17 o                         
   1   6   1        208.59        240.28         2.07 o                         
   2   6   1         34.95         23.41         0.53 o                         
   3   6   1         28.18         28.67         1.24 o                         
   4   6   1         44.19         40.55         1.71 o                         
   5   6   1         25.25         21.41         1.01 o                         
   6   6   1          4.80          4.15         0.32 o                         
   7   6   1          0.17          0.35         0.77 o                         
   8   6   1          5.84          8.92         0.88 o                         
  -8   7   1         30.06         29.75         1.63 o                         
  -7   7   1         55.94         60.95         1.77 o                         
  -6   7   1         47.42         49.00         1.47 o                         
  -5   7   1         51.95         48.56         1.33 o                         
  -4   7   1        159.87        147.18         2.21 o                         
  -3   7   1        284.38        265.57         2.91 o                         
  -2   7   1        256.87        257.68         2.95 o                         
  -1   7   1         73.23         63.50         2.28 o                         
   0   7   1          0.31          0.10         0.39 o                         
   1   7   1          1.84          0.65         0.40 o                         
   2   7   1          1.74          2.53         0.33 o                         
   3   7   1         55.94         54.92         0.88 o                         
   4   7   1        202.00        204.56         1.69 o                         
   5   7   1        174.83        184.41         2.41 o                         
   6   7   1         43.67         39.42         1.36 o                         
   7   7   1          4.08          3.76         0.37 o                         
  -7   8   1          0.00         -0.77         0.91 o                         
  -6   8   1          1.57          1.91         0.78 o                         
  -5   8   1         13.32         12.82         0.90 o                         
  -4   8   1         13.27         11.27         0.61 o                         
  -3   8   1          8.91          6.83         0.36 o                         
  -2   8   1         16.91         17.03         0.74 o                         
  -1   8   1         16.13         17.33         0.57 o                         
   0   8   1          0.29          0.77         0.33 o                         
   1   8   1         36.62         41.72         0.75 o                         
   2   8   1        103.07        103.49         2.54 o                         
   3   8   1        149.11        132.72         1.36 o                         
   4   8   1         86.22         84.87         3.88 o                         
   5   8   1          3.64          3.65         0.40 o                         
   6   8   1          0.13         -0.75         0.75 o                         
   7   8   1          1.09          0.36         0.81 o                         
  -7   9   1         21.53         22.20         1.37 o                         
  -6   9   1         13.55         13.58         1.06 o                         
  -5   9   1          0.04          0.51         0.67 o                         
  -4   9   1         26.16         23.30         0.77 o                         
  -3   9   1        167.21        146.65         2.57 o                         
  -2   9   1        174.08        170.60         1.70 o                         
  -1   9   1        367.40        359.05         7.07 o                         
   0   9   1        329.48        331.67         3.17 o                         
   1   9   1         29.59         28.02         0.72 o                         
   2   9   1         22.84         18.54         0.69 o                         
   3   9   1         44.90         47.38         0.99 o                         
   4   9   1         19.20         19.39         0.76 o                         
   5   9   1         33.00         28.35         1.26 o                         
   6   9   1         12.63         11.36         0.85 o                         
   7   9   1          0.04          1.23         0.83 o                         
  -6  10   1          0.03         -0.85         0.85 o                         
  -5  10   1          1.94          0.49         0.77 o                         
  -4  10   1          4.72          3.22         0.75 o                         
  -3  10   1          0.05         -0.14         0.64 o                         
  -2  10   1          2.53          2.41         0.24 o                         
  -1  10   1          6.02          5.33         0.26 o                         
   0  10   1          5.51          5.82         0.32 o                         
   1  10   1          3.43          3.26         0.25 o                         
   2  10   1          5.37          4.67         0.36 o                         
   3  10   1          6.20          5.60         0.27 o                         
   4  10   1          2.25          2.23         0.57 o                         
   5  10   1          4.72          5.77         0.41 o                         
   6  10   1          6.73          7.65         0.63 o                         
  -6  11   1          6.08          6.61         0.46 o                         
  -5  11   1         10.80         11.81         0.91 o                         
  -4  11   1         11.41         10.52         0.61 o                         
  -3  11   1         39.99         34.52         1.86 o                         
  -2  11   1        110.37        111.92         1.49 o                         
  -1  11   1         98.53         96.35         1.80 o                         
   0  11   1         59.17         57.89         1.09 o                         
   1  11   1         47.80         47.60         1.03 o                         
   2  11   1         18.15         20.34         0.80 o                         
   3  11   1         11.10         10.09         0.58 o                         
   4  11   1         31.86         33.81         1.52 o                         
   5  11   1         16.11         17.73         1.26 o                         
  -5  12   1          0.07         -0.16         0.86 o                         
  -4  12   1          2.75          1.13         0.70 o                         
  -3  12   1          0.00         -0.60         0.60 o                         
  -2  12   1          1.08          1.68         0.61 o                         
  -1  12   1          0.83          1.46         0.59 o                         
   0  12   1         11.71         11.81         0.60 o                         
   1  12   1          8.17          8.10         0.44 o                         
   2  12   1          0.10         -1.09         1.33 o                         
   3  12   1          0.86          0.25         1.10 o                         
   4  12   1          0.45          1.44         0.65 o                         
   5  12   1          0.03         -0.87         0.94 o                         
  -4  13   1          5.45          4.93         0.45 o                         
  -3  13   1         10.81         10.63         0.53 o                         
  -2  13   1         23.32         23.84         0.95 o                         
  -1  13   1         32.12         32.54         1.06 o                         
   0  13   1         29.94         30.74         1.03 o                         
   1  13   1         18.06         18.74         0.92 o                         
   2  13   1          9.28         10.12         0.50 o                         
   3  13   1          9.20          8.64         0.49 o                         
   4  13   1          4.50          4.07         0.32 o                         
  -2  14   1          0.83          1.62         0.66 o                         
  -1  14   1          4.11          3.92         0.58 o                         
   0  14   1          1.36          2.13         0.75 o                         
   1  14   1          0.71          0.29         0.78 o                         
   2  14   1          0.49          0.52         0.66 o                         
  -9   0   2          8.05          8.37         0.64 o                         
  -8   0   2         10.32          8.82         0.74 o                         
  -7   0   2          1.48          1.41         0.61 o                         
  -6   0   2        221.33        206.05         2.32 o                         
  -5   0   2        490.10        481.46         3.09 o                         
  -4   0   2        321.12        332.45         3.76 o                         
  -3   0   2       2670.14       3156.08        16.89 o                         
  -2   0   2        801.09        788.58        38.36 o                         
  -1   0   2        616.48        507.58         1.78 o                         
   0   0   2        653.68        795.31        18.74 o                         
   1   0   2        663.26        633.85         1.80 o                         
   2   0   2       2320.53       2508.58        45.06 o                         
   3   0   2        841.72        865.22         4.80 o                         
   4   0   2         59.97         65.59         0.79 o                         
   5   0   2        294.59        292.43         2.51 o                         
   6   0   2        386.73        375.56         3.21 o                         
   7   0   2        135.87        130.79         2.22 o                         
   8   0   2          1.21          0.50         0.83 o                         
  -9   1   2          0.00          0.54         0.62 o                         
  -8   1   2          0.29         -0.36         0.83 o                         
  -7   1   2          0.90          1.71         0.51 o                         
  -6   1   2          4.53          6.66         0.33 o                         
  -5   1   2          3.07          3.05         0.54 o                         
  -4   1   2         31.46         21.80         0.39 o                         
  -3   1   2        111.33        127.69         1.39 o                         
  -2   1   2       1460.81       1521.77        26.76 o                         
  -1   1   2       2003.11       2323.69        14.38 o                         
   0   1   2        115.49        102.15         0.87 o                         
   1   1   2       2526.64       2877.94        11.28 o                         
   2   1   2        441.05        477.14         3.29 o                         
   3   1   2        142.94        128.14         1.53 o                         
   4   1   2         33.02         27.22         0.39 o                         
   5   1   2         34.93         36.27         0.70 o                         
   6   1   2         12.77         12.50         0.65 o                         
   7   1   2         10.18         11.34         1.00 o                         
   8   1   2          0.86         -0.58         0.58 o                         
  -9   2   2          7.38          8.21         0.70 o                         
  -8   2   2          8.04         10.33         0.78 o                         
  -7   2   2          0.08          1.21         0.63 o                         
  -6   2   2         19.56         18.07         0.93 o                         
  -5   2   2         25.17         24.31         0.89 o                         
  -4   2   2         49.97         47.79         0.68 o                         
  -3   2   2       1558.36       1577.38        11.89 o                         
  -2   2   2       1266.56       1416.94        14.27 o                         
  -1   2   2       2026.83       2108.45        14.55 o                         
   0   2   2       4683.69       5109.11        72.09 o                         
   1   2   2         39.40         41.38         0.93 o                         
   2   2   2        112.29        163.36         5.41 o                         
   3   2   2        136.76        148.73         2.58 o                         
   4   2   2         71.58         71.09         1.36 o                         
   5   2   2         52.58         55.40         1.20 o                         
   6   2   2        225.08        222.28         2.54 o                         
   7   2   2         67.86         65.06         1.64 o                         
   8   2   2          2.76          2.45         0.86 o                         
  -8   3   2          2.66          1.80         0.82 o                         
  -7   3   2         48.82         45.77         1.39 o                         
  -6   3   2         80.97         81.45         1.55 o                         
  -5   3   2         81.49         75.39         1.34 o                         
  -4   3   2        346.01        378.68         1.82 o                         
  -3   3   2        154.60        160.19         3.16 o                         
  -2   3   2       1249.10       1548.39        37.72 o                         
  -1   3   2       1053.43       1272.57        19.72 o                         
   0   3   2        442.50        448.90         1.40 o                         
   1   3   2       1689.52       2043.61        25.97 o                         
   2   3   2       1463.38       1807.77        28.08 o                         
   3   3   2         20.61         11.36         0.39 o                         
   4   3   2        134.46        126.46         1.12 o                         
   5   3   2         27.47         17.36         0.82 o                         
   6   3   2          0.08          0.27         0.66 o                         
   7   3   2         30.91         31.58         1.28 o                         
   8   3   2          8.24          9.44         0.82 o                         
  -8   4   2         13.68         13.81         1.10 o                         
  -7   4   2          5.58          5.00         0.34 o                         
  -6   4   2          1.97          1.80         0.66 o                         
  -5   4   2          8.51          7.95         0.57 o                         
  -4   4   2          0.15          2.13         0.73 o                         
  -3   4   2          1.74          1.99         0.17 o                         
  -2   4   2          0.91          2.35         0.13 o                         
  -1   4   2         70.36         82.44         1.74 o                         
   0   4   2          0.21          1.74         0.62 o                         
   1   4   2         38.08         46.58         0.57 o                         
   2   4   2        189.31        221.19         5.05 o                         
   3   4   2          1.22          1.43         0.12 o                         
   4   4   2         23.89         22.14         0.59 o                         
   5   4   2         93.80         90.23         1.57 o                         
   6   4   2          4.80          4.75         0.46 o                         
   7   4   2          1.63          0.94         0.79 o                         
   8   4   2          8.53          8.75         0.63 o                         
  -8   5   2          5.59          6.18         0.44 o                         
  -7   5   2         17.66         21.11         1.16 o                         
  -6   5   2          2.72          4.39         0.39 o                         
  -5   5   2         12.07          9.66         0.73 o                         
  -4   5   2        154.28        143.47         4.48 o                         
  -3   5   2         11.41          9.76         0.40 o                         
  -2   5   2       1486.67       1598.95        85.76 o                         
  -1   5   2       1859.36       2121.75        46.35 o                         
   0   5   2         82.76         82.46         1.52 o                         
   1   5   2        987.65       1086.89         2.74 o                         
   2   5   2        286.52        335.18        15.58 o                         
   3   5   2         47.10         36.60         0.87 o                         
   4   5   2         61.20         57.77         1.55 o                         
   5   5   2        122.35        119.05         1.86 o                         
   6   5   2          1.67          1.46         0.71 o                         
   7   5   2         11.74         12.76         1.00 o                         
   8   5   2          2.09          2.72         0.38 o                         
  -8   6   2          2.64          1.72         1.00 o                         
  -7   6   2         11.51          8.94         0.80 o                         
  -6   6   2         71.35         67.62         1.59 o                         
  -5   6   2         91.98         95.47         1.68 o                         
  -4   6   2          7.71          7.58         0.38 o                         
  -3   6   2        181.69        195.93         2.86 o                         
  -2   6   2        100.84        132.56         1.80 o                         
  -1   6   2         55.58         64.24         2.23 o                         
   0   6   2          3.11          1.96         0.17 o                         
   1   6   2          0.02          1.79         1.12 o                         
   2   6   2        325.29        341.02         7.75 o                         
   3   6   2        346.38        361.53         5.34 o                         
   4   6   2         29.96         29.27         0.75 o                         
   5   6   2          4.95          5.25         0.47 o                         
   6   6   2          7.05          5.99         0.48 o                         
   7   6   2          0.02          1.23         0.73 o                         
   8   6   2          2.51          2.20         0.92 o                         
  -8   7   2          1.05          1.49         1.01 o                         
  -7   7   2          6.65          8.33         0.50 o                         
  -6   7   2          0.06          0.20         0.75 o                         
  -5   7   2         19.18         17.03         1.01 o                         
  -4   7   2         40.54         41.53         1.05 o                         
  -3   7   2          6.11          6.09         0.76 o                         
  -2   7   2         86.20         83.76         0.99 o                         
  -1   7   2        101.07        112.91         2.14 o                         
   0   7   2          2.39          1.35         0.18 o                         
   1   7   2          0.01          0.43         0.54 o                         
   2   7   2          6.96          8.72         0.45 o                         
   3   7   2          9.09          4.83         0.30 o                         
   4   7   2        142.58        138.08         4.41 o                         
   5   7   2         36.96         38.63         1.30 o                         
   6   7   2          0.33         -0.78         0.78 o                         
   7   7   2          0.74          2.07         0.74 o                         
  -7   8   2          8.37          7.69         0.47 o                         
  -6   8   2         26.48         24.98         1.19 o                         
  -5   8   2         36.47         35.96         1.25 o                         
  -4   8   2          7.91          8.52         0.42 o                         
  -3   8   2        120.11        121.58         1.31 o                         
  -2   8   2        151.21        150.79         1.39 o                         
  -1   8   2         61.39         59.96         0.99 o                         
   0   8   2        171.72        168.38         3.56 o                         
   1   8   2          2.36          2.61         0.16 o                         
   2   8   2         62.44         74.52         1.02 o                         
   3   8   2         83.53         74.39         1.08 o                         
   4   8   2         47.74         43.67         0.96 o                         
   5   8   2          0.65          0.26         0.81 o                         
   6   8   2          5.98          6.90         0.59 o                         
   7   8   2          0.46         -0.67         0.82 o                         
  -7   9   2          0.06         -0.57         0.90 o                         
  -6   9   2          0.12          1.20         0.76 o                         
  -5   9   2          0.24          1.81         0.67 o                         
  -4   9   2          0.08         -0.12         0.45 o                         
  -3   9   2          8.16          5.40         0.31 o                         
  -2   9   2         13.59         12.93         0.65 o                         
  -1   9   2          1.31          1.55         0.27 o                         
   0   9   2          5.07          5.53         0.63 o                         
   1   9   2         54.17         52.37         0.93 o                         
   2   9   2        102.14        104.04         2.23 o                         
   3   9   2         41.42         41.15         1.37 o                         
   4   9   2          1.03          0.63         0.58 o                         
   5   9   2          1.29          0.19         0.85 o                         
   6   9   2          3.86          5.02         0.41 o                         
  -6  10   2          5.94          6.22         0.41 o                         
  -5  10   2          2.27          2.43         0.83 o                         
  -4  10   2          2.61          2.84         0.22 o                         
  -3  10   2         16.51         16.91         0.72 o                         
  -2  10   2          0.79          1.39         0.60 o                         
  -1  10   2         48.73         40.88         0.93 o                         
   0  10   2         87.42         80.08         1.18 o                         
   1  10   2         32.09         30.95         0.81 o                         
   2  10   2          2.92          1.97         0.53 o                         
   3  10   2         66.22         61.87         1.45 o                         
   4  10   2         25.92         26.49         0.89 o                         
   5  10   2          0.51          1.17         0.86 o                         
   6  10   2          1.76          2.44         0.87 o                         
  -5  11   2          1.30          2.42         0.36 o                         
  -4  11   2         12.69         14.61         0.71 o                         
  -3  11   2         18.00         19.38         1.08 o                         
  -2  11   2          1.97          2.10         0.24 o                         
  -1  11   2          6.37          7.77         0.45 o                         
   0  11   2         10.90         10.11         1.58 o                         
   1  11   2         21.35         22.93         0.79 o                         
   2  11   2          7.29          6.35         0.42 o                         
   3  11   2          2.15          0.95         0.62 o                         
   4  11   2          0.16          0.07         0.62 o                         
   5  11   2          0.11          0.60         0.91 o                         
  -5  12   2          1.39          0.82         0.93 o                         
  -4  12   2          0.74          1.35         0.79 o                         
  -3  12   2          0.33          0.87         1.12 o                         
  -2  12   2          0.23          0.69         1.21 o                         
  -1  12   2          0.24          0.03         0.58 o                         
   0  12   2          1.81          0.29         0.60 o                         
   1  12   2          0.13          0.16         0.59 o                         
   2  12   2          0.79          0.73         0.60 o                         
   3  12   2          0.16         -0.08         1.03 o                         
   4  12   2          0.09          0.25         1.01 o                         
  -4  13   2          6.30          7.58         1.01 o                         
  -3  13   2          1.13          1.05         0.94 o                         
  -2  13   2          0.43         -0.97         1.65 o                         
  -1  13   2          0.55          1.09         0.62 o                         
   0  13   2          1.50          0.76         0.63 o                         
   1  13   2         11.97         12.37         0.65 o                         
   2  13   2         14.19         14.93         0.97 o                         
   3  13   2          0.89          1.18         0.65 o                         
  -2  14   2          1.66          1.22         0.82 o                         
  -1  14   2          0.21         -0.78         0.78 o                         
   0  14   2          0.00          0.32         0.66 o                         
   1  14   2          0.12          0.73         0.67 o                         
  -9   1   3          2.30          2.55         0.70 o                         
  -8   1   3          0.44          1.05         0.55 o                         
  -7   1   3          0.52         -0.05         0.81 o                         
  -6   1   3        204.81        201.24         9.37 o                         
  -5   1   3        641.41        610.69         4.87 o                         
  -4   1   3        452.31        397.25         2.50 o                         
  -3   1   3        265.63        198.37         1.92 o                         
  -2   1   3         13.43         16.11         0.23 o                         
  -1   1   3        844.97        966.28        20.10 o                         
   0   1   3        390.46        398.65         4.44 o                         
   1   1   3       2399.30       2613.60         9.56 o                         
   2   1   3       1513.12       1571.45        15.55 o                         
   3   1   3        635.74        646.81         7.80 o                         
   4   1   3        114.87        119.84         1.47 o                         
   5   1   3        114.51        105.39         2.27 o                         
   6   1   3        255.88        253.02         1.95 o                         
   7   1   3        132.75        132.03         1.60 o                         
   8   1   3         54.08         55.32         1.23 o                         
  -9   2   3          2.67          2.68         0.42 o                         
  -8   2   3          1.43          2.31         0.78 o                         
  -7   2   3         25.46         25.22         1.12 o                         
  -6   2   3         76.62         78.54         1.60 o                         
  -5   2   3          2.01          1.45         0.22 o                         
  -4   2   3          2.62          4.55         1.43 o                         
  -3   2   3         35.80         49.76         1.52 o                         
  -2   2   3         12.89          7.20         0.44 o                         
  -1   2   3        530.43        589.35         8.71 o                         
   0   2   3        768.41        859.39        27.33 o                         
   1   2   3        143.25        180.10         2.38 o                         
   2   2   3        370.97        466.77        12.31 o                         
   3   2   3        444.82        438.12         2.75 o                         
   4   2   3        148.12        150.53         1.25 o                         
   5   2   3          6.20          5.80         0.47 o                         
   6   2   3          4.70          6.38         0.36 o                         
   7   2   3          0.44          0.81         0.32 o                         
   8   2   3          1.84          2.67         0.94 o                         
  -8   3   3          0.62         -0.23         0.84 o                         
  -7   3   3          6.18          3.89         0.36 o                         
  -6   3   3         22.48         20.79         0.96 o                         
  -5   3   3        164.92        161.91         1.95 o                         
  -4   3   3        382.46        376.51         6.78 o                         
  -3   3   3        133.92        121.56         1.64 o                         
  -2   3   3        255.56        219.80         3.60 o                         
  -1   3   3        617.19        656.92        11.30 o                         
   0   3   3        609.20        679.29         3.52 o                         
   1   3   3       1954.34       2289.17        20.85 o                         
   2   3   3       1853.47       2019.46        30.40 o                         
   3   3   3        246.74        243.79         3.38 o                         
   4   3   3         83.85         86.07         0.99 o                         
   5   3   3        139.69        128.25         1.88 o                         
   6   3   3         84.84         82.16         1.70 o                         
   7   3   3         66.24         69.62         1.77 o                         
   8   3   3         45.60         50.03         1.75 o                         
  -8   4   3          0.10         -0.87         0.87 o                         
  -7   4   3         36.55         38.18         1.35 o                         
  -6   4   3        116.66        109.34         1.86 o                         
  -5   4   3         24.13         27.67         0.96 o                         
  -4   4   3         27.58         25.33         1.14 o                         
  -3   4   3         86.49         59.92         0.75 o                         
  -2   4   3         41.40         21.23         0.48 o                         
  -1   4   3        172.96        182.66         2.90 o                         
   0   4   3        853.14        889.44        15.71 o                         
   1   4   3        104.66         78.64         1.55 o                         
   2   4   3        126.03        118.99         1.00 o                         
   3   4   3        262.48        255.04         1.53 o                         
   4   4   3         81.39         91.37         1.93 o                         
   5   4   3          0.29          0.14         0.68 o                         
   6   4   3          1.39          1.52         0.69 o                         
   7   4   3          0.02          0.38         0.79 o                         
   8   4   3          0.06         -0.93         0.93 o                         
  -8   5   3          2.71          2.92         0.39 o                         
  -7   5   3          7.81          8.62         0.76 o                         
  -6   5   3          2.90          3.23         0.31 o                         
  -5   5   3         28.30         28.54         1.05 o                         
  -4   5   3        208.97        210.47         2.94 o                         
  -3   5   3        344.68        332.21         1.75 o                         
  -2   5   3        555.46        582.54         8.90 o                         
  -1   5   3        660.70        747.74        14.10 o                         
   0   5   3        297.24        339.70         9.93 o                         
   1   5   3        580.30        619.35         2.83 o                         
   2   5   3        668.59        754.71         2.57 o                         
   3   5   3        442.07        457.10         5.68 o                         
   4   5   3        392.58        387.12         7.94 o                         
   5   5   3        147.19        158.15         2.19 o                         
   6   5   3         26.01         24.49         1.15 o                         
   7   5   3         27.48         26.28         1.35 o                         
   8   5   3         11.13         11.91         0.82 o                         
  -8   6   3          0.05         -0.19         0.88 o                         
  -7   6   3          2.42          1.60         0.89 o                         
  -6   6   3         12.65         15.99         0.99 o                         
  -5   6   3         25.36         28.10         1.07 o                         
  -4   6   3         11.29          9.88         0.52 o                         
  -3   6   3         44.21         39.58         1.19 o                         
  -2   6   3         20.48         20.30         0.64 o                         
  -1   6   3         58.24         55.87         0.78 o                         
   0   6   3         93.56        103.32         2.21 o                         
   1   6   3        119.70        109.20         1.43 o                         
   2   6   3         93.26         95.93         1.90 o                         
   3   6   3        216.80        210.74         1.57 o                         
   4   6   3          0.30         -0.07         0.56 o                         
   5   6   3         10.71         14.97         0.97 o                         
   6   6   3          4.48          6.45         0.62 o                         
   7   6   3          6.42          7.04         0.44 o                         
  -7   7   3          8.16          6.93         0.54 o                         
  -6   7   3          0.03          0.23         0.77 o                         
  -5   7   3          5.66          4.10         0.33 o                         
  -4   7   3          7.25          8.02         0.83 o                         
  -3   7   3        202.31        190.85         2.07 o                         
  -2   7   3        593.39        575.76         4.45 o                         
  -1   7   3        885.51        906.33        21.62 o                         
   0   7   3        561.12        618.55         2.53 o                         
   1   7   3        208.36        219.85         2.20 o                         
   2   7   3        136.53        138.89         3.81 o                         
   3   7   3        173.86        169.15         1.51 o                         
   4   7   3        111.25        107.59         3.19 o                         
   5   7   3         55.83         53.64         1.50 o                         
   6   7   3         31.80         31.36         1.37 o                         
   7   7   3         11.59         13.41         0.91 o                         
  -7   8   3          1.21          0.79         0.92 o                         
  -6   8   3          1.68          2.61         0.38 o                         
  -5   8   3          0.69          2.56         0.30 o                         
  -4   8   3          4.09          3.40         0.20 o                         
  -3   8   3         40.41         35.16         1.34 o                         
  -2   8   3         54.62         50.11         1.04 o                         
  -1   8   3          4.56          4.16         0.22 o                         
   0   8   3         67.17         60.70         0.97 o                         
   1   8   3        103.57        104.99         1.20 o                         
   2   8   3         31.91         31.55         0.75 o                         
   3   8   3         24.60         21.46         0.71 o                         
   4   8   3          3.89          5.01         0.75 o                         
   5   8   3          0.03         -0.46         0.83 o                         
   6   8   3          1.59          1.60         0.90 o                         
   7   8   3          0.00          1.16         0.87 o                         
  -7   9   3          7.62         10.50         0.81 o                         
  -6   9   3         10.85         13.23         0.94 o                         
  -5   9   3          3.46          4.19         0.41 o                         
  -4   9   3          2.57          2.77         0.68 o                         
  -3   9   3         82.20         71.65         1.11 o                         
  -2   9   3        148.57        146.55         2.69 o                         
  -1   9   3         81.82         91.82         1.22 o                         
   0   9   3         79.07         88.19         1.86 o                         
   1   9   3         13.41         15.44         0.65 o                         
   2   9   3          3.38          3.28         0.70 o                         
   3   9   3        126.74        118.39         3.28 o                         
   4   9   3        158.62        166.49         3.89 o                         
   5   9   3         58.30         58.49         1.79 o                         
   6   9   3         33.25         31.95         1.47 o                         
  -6  10   3          0.06          0.26         0.88 o                         
  -5  10   3          0.82          0.60         0.85 o                         
  -4  10   3          9.08          8.58         0.58 o                         
  -3  10   3          4.34          4.83         0.28 o                         
  -2  10   3          0.01          0.01         0.49 o                         
  -1  10   3          0.04          0.35         0.59 o                         
   0  10   3          0.20          1.17         0.51 o                         
   1  10   3          1.13          0.75         0.48 o                         
   2  10   3          9.52         10.04         0.52 o                         
   3  10   3          1.14          1.68         0.55 o                         
   4  10   3          0.03          1.25         0.61 o                         
   5  10   3          2.22          1.72         0.95 o                         
   6  10   3          0.04         -1.06         1.06 o                         
  -5  11   3          3.65          3.07         0.42 o                         
  -4  11   3          4.92          4.25         0.30 o                         
  -3  11   3          8.02          7.49         0.92 o                         
  -2  11   3         33.74         35.77         0.96 o                         
  -1  11   3         69.05         70.96         1.23 o                         
   0  11   3         29.35         29.52         1.75 o                         
   1  11   3          5.58          5.87         0.31 o                         
   2  11   3         15.31         16.25         0.88 o                         
   3  11   3         21.66         18.75         0.83 o                         
   4  11   3         22.32         20.02         2.51 o                         
   5  11   3         33.01         31.37         1.63 o                         
  -4  12   3          5.75          5.02         0.35 o                         
  -3  12   3          9.40          9.05         0.46 o                         
  -2  12   3          0.48          0.15         0.59 o                         
  -1  12   3          0.00         -0.05         0.60 o                         
   0  12   3          0.02         -0.20         0.58 o                         
   1  12   3          0.23          0.19         0.63 o                         
   2  12   3          1.83          1.35         0.34 o                         
   3  12   3          3.51          3.54         0.50 o                         
   4  12   3          0.12          0.17         0.67 o                         
  -3  13   3          2.19          2.73         0.37 o                         
  -2  13   3          5.98          6.31         0.33 o                         
  -1  13   3         10.25         10.63         0.56 o                         
   0  13   3          9.79         10.60         0.52 o                         
   1  13   3         10.41         12.37         0.65 o                         
   2  13   3          5.66          5.99         0.37 o                         
   3  13   3          6.37          5.48         0.32 o                         
  -1  14   3          0.24          0.65         0.63 o                         
   0  14   3          0.65          0.53         0.65 o                         
   1  14   3          0.00          0.73         1.18 o                         
  -8   0   4         59.67         66.24         1.90 o                         
  -7   0   4         51.41         51.75         1.47 o                         
  -6   0   4         38.01         37.94         1.15 o                         
  -5   0   4         26.90         28.62         0.94 o                         
  -4   0   4        819.15        757.58         2.64 o                         
  -3   0   4       3871.37       4010.26        57.11 o                         
  -2   0   4        972.49        986.03         5.38 o                         
  -1   0   4         46.38         84.94         0.70 o                         
   0   0   4         34.02         43.95         0.53 o                         
   1   0   4        297.46        404.43         5.31 o                         
   2   0   4        403.95        355.65         4.53 o                         
   3   0   4       3265.96       3422.25        20.67 o                         
   4   0   4       1714.08       1733.88        13.46 o                         
   5   0   4        205.88        208.39         2.38 o                         
   6   0   4         11.30         10.69         0.72 o                         
   7   0   4         16.04         16.16         1.09 o                         
   8   0   4         61.24         64.23         1.97 o                         
  -8   1   4          2.58          1.84         0.72 o                         
  -7   1   4          4.76          4.27         0.25 o                         
  -6   1   4          0.18          0.30         0.60 o                         
  -5   1   4         42.55         47.51         1.31 o                         
  -4   1   4        174.09        195.51         1.13 o                         
  -3   1   4         45.79         49.02         0.53 o                         
  -2   1   4          0.55          1.18         0.17 o                         
  -1   1   4          0.95          0.06         0.18 o                         
   0   1   4        384.27        349.99         3.52 o                         
   1   1   4          7.53          7.11         0.25 o                         
   2   1   4         51.77         46.40         0.46 o                         
   3   1   4        117.37        102.87         1.77 o                         
   4   1   4        114.27        107.53         0.82 o                         
   5   1   4          8.81          6.70         0.34 o                         
   6   1   4          2.37          2.10         0.25 o                         
   7   1   4          2.90          3.54         1.01 o                         
   8   1   4          7.06          7.90         0.48 o                         
  -8   2   4         58.74         54.41         1.82 o                         
  -7   2   4         40.63         36.51         1.32 o                         
  -6   2   4          5.91          3.59         0.33 o                         
  -5   2   4         53.84         46.96         1.14 o                         
  -4   2   4        557.79        553.76         2.32 o                         
  -3   2   4       1507.27       1475.32        61.63 o                         
  -2   2   4       1708.61       1882.88        34.03 o                         
  -1   2   4        917.52        929.13        11.26 o                         
   0   2   4        107.82        112.44         0.84 o                         
   1   2   4         19.37         20.59         0.43 o                         
   2   2   4        881.74        882.29        17.97 o                         
   3   2   4       1441.10       1409.73        11.13 o                         
   4   2   4        629.45        616.34         4.27 o                         
   5   2   4        127.20        130.14         1.94 o                         
   6   2   4         16.97         18.32         1.05 o                         
   7   2   4         20.89         21.39         1.15 o                         
   8   2   4         47.10         52.94         1.81 o                         
  -8   3   4          5.32          5.19         0.44 o                         
  -7   3   4          4.43          5.17         0.41 o                         
  -6   3   4          0.53         -0.15         0.60 o                         
  -5   3   4        130.12        120.37         1.77 o                         
  -4   3   4        614.81        573.23         3.94 o                         
  -3   3   4         63.64         60.06         0.90 o                         
  -2   3   4        559.81        595.17        11.67 o                         
  -1   3   4        240.86        258.18         1.32 o                         
   0   3   4         21.19         41.08         0.63 o                         
   1   3   4         52.49         39.25         0.58 o                         
   2   3   4        497.69        500.35         4.57 o                         
   3   3   4         17.70         17.92         3.86 o                         
   4   3   4        345.63        354.70         2.05 o                         
   5   3   4        274.67        269.78         2.81 o                         
   6   3   4         21.31         18.91         1.04 o                         
   7   3   4         12.29         12.42         0.86 o                         
   8   3   4          9.44          8.77         0.51 o                         
  -8   4   4         17.96         19.56         1.28 o                         
  -7   4   4         33.77         35.41         1.36 o                         
  -6   4   4         48.86         46.51         1.36 o                         
  -5   4   4        154.68        152.95         2.06 o                         
  -4   4   4        304.40        301.68         5.45 o                         
  -3   4   4        554.49        507.86         9.02 o                         
  -2   4   4       1075.96       1095.99        23.09 o                         
  -1   4   4        694.79        757.37        14.74 o                         
   0   4   4        601.53        695.90         8.35 o                         
   1   4   4       1201.65       1249.92         3.61 o                         
   2   4   4        532.55        550.66         3.38 o                         
   3   4   4        355.03        347.08         2.28 o                         
   4   4   4        536.98        535.44         3.00 o                         
   5   4   4        144.01        152.27         2.17 o                         
   6   4   4         22.01         21.21         1.05 o                         
   7   4   4         36.56         38.89         1.48 o                         
  -8   5   4          2.73          1.71         0.94 o                         
  -7   5   4         21.99         23.74         1.26 o                         
  -6   5   4          0.04          1.13         0.68 o                         
  -5   5   4        117.45        124.38         1.97 o                         
  -4   5   4        167.29        176.63         1.51 o                         
  -3   5   4         39.16         44.91         0.74 o                         
  -2   5   4         67.22         64.10         1.10 o                         
  -1   5   4        424.14        432.51         4.02 o                         
   0   5   4        118.10        111.60         4.69 o                         
   1   5   4        131.18        135.08         1.26 o                         
   2   5   4        161.67        177.90         2.17 o                         
   3   5   4          0.32          0.21         0.38 o                         
   4   5   4        129.94        116.71         1.32 o                         
   5   5   4        132.47        118.48         2.00 o                         
   6   5   4          4.86          3.84         0.34 o                         
   7   5   4         12.42         14.55         0.94 o                         
  -8   6   4          4.22          2.84         0.96 o                         
  -7   6   4         22.05         22.01         1.25 o                         
  -6   6   4         63.87         61.11         1.61 o                         
  -5   6   4        143.78        133.30         2.09 o                         
  -4   6   4        131.12        126.21         3.62 o                         
  -3   6   4         62.05         64.33         0.91 o                         
  -2   6   4        315.15        330.87         4.22 o                         
  -1   6   4       1185.56       1200.62        24.82 o                         
   0   6   4       1397.17       1558.09        11.81 o                         
   1   6   4       1024.32       1083.04        16.23 o                         
   2   6   4        433.97        439.96         2.60 o                         
   3   6   4         75.02         74.13         1.03 o                         
   4   6   4         26.62         33.58         3.85 o                         
   5   6   4         76.64         83.91         1.75 o                         
   6   6   4         86.63         85.98         2.00 o                         
   7   6   4         21.27         21.94         1.35 o                         
  -7   7   4          3.65          3.41         0.40 o                         
  -6   7   4          1.28          2.22         0.90 o                         
  -5   7   4          5.28          5.66         0.34 o                         
  -4   7   4          8.58          8.11         0.46 o                         
  -3   7   4          0.84          0.80         0.41 o                         
  -2   7   4         37.76         43.30         4.65 o                         
  -1   7   4         98.57        101.16         3.72 o                         
   0   7   4          0.12          0.21         0.49 o                         
   1   7   4         24.81         23.54         0.69 o                         
   2   7   4         14.06          9.57         0.49 o                         
   3   7   4         42.34         39.38         0.82 o                         
   4   7   4          0.16          1.43         0.45 o                         
   5   7   4         29.08         26.20         1.28 o                         
   6   7   4          0.02         -0.17         0.90 o                         
   7   7   4          1.76          1.46         1.00 o                         
  -7   8   4         17.81         16.79         1.24 o                         
  -6   8   4         81.56         85.95         2.06 o                         
  -5   8   4         71.16         79.78         1.86 o                         
  -4   8   4         29.37         30.54         0.99 o                         
  -3   8   4         28.78         25.26         0.73 o                         
  -2   8   4         58.32         54.25         1.47 o                         
  -1   8   4        344.69        348.88        10.61 o                         
   0   8   4        888.56        897.39        13.25 o                         
   1   8   4        551.54        561.36         2.74 o                         
   2   8   4         94.89         95.50         2.12 o                         
   3   8   4          8.92          8.34         0.43 o                         
   4   8   4          9.21         10.25         0.54 o                         
   5   8   4         60.15         62.52         1.75 o                         
   6   8   4         72.81         73.51         2.01 o                         
  -6   9   4          0.00         -1.05         1.05 o                         
  -5   9   4          0.63          1.18         0.94 o                         
  -4   9   4          6.20          5.70         0.34 o                         
  -3   9   4         13.57         12.09         0.62 o                         
  -2   9   4          1.97          0.49         0.62 o                         
  -1   9   4          0.04          0.13         0.49 o                         
   0   9   4          1.21          2.01         0.54 o                         
   1   9   4          0.74          0.38         0.63 o                         
   2   9   4         11.09         12.23         0.64 o                         
   3   9   4          1.92          1.52         0.54 o                         
   4   9   4          0.47          0.30         0.57 o                         
   5   9   4          2.29          0.66         1.05 o                         
   6   9   4          0.75         -0.46         1.09 o                         
  -6  10   4         37.73         36.28         1.67 o                         
  -5  10   4         57.05         56.32         1.85 o                         
  -4  10   4         33.70         34.92         1.00 o                         
  -3  10   4         10.78         10.94         0.53 o                         
  -2  10   4         10.10          9.96         0.52 o                         
  -1  10   4         66.21         65.53         2.49 o                         
   0  10   4        123.24        123.97         2.67 o                         
   1  10   4         77.73         73.73         2.34 o                         
   2  10   4         61.19         61.39         1.55 o                         
   3  10   4         31.38         32.35         0.95 o                         
   4  10   4         14.07         15.54         0.81 o                         
   5  10   4         41.90         43.56         1.72 o                         
  -5  11   4          1.37          1.77         1.02 o                         
  -4  11   4          0.15          0.31         0.62 o                         
  -3  11   4          0.44         -0.57         0.57 o                         
  -2  11   4          5.21          4.43         0.28 o                         
  -1  11   4         14.01         13.66         0.69 o                         
   0  11   4          0.01         -0.03         0.83 o                         
   1  11   4         21.32         21.86         1.32 o                         
   2  11   4         20.43         23.09         0.89 o                         
   3  11   4          2.63          1.64         0.34 o                         
   4  11   4          1.54          2.06         0.37 o                         
  -4  12   4          9.86         11.40         0.66 o                         
  -3  12   4         10.36         11.22         0.64 o                         
  -2  12   4         22.50         21.45         0.92 o                         
  -1  12   4         26.61         24.25         2.05 o                         
   0  12   4         31.27         31.47         1.56 o                         
   1  12   4         42.05         45.64         1.69 o                         
   2  12   4         17.47         17.25         1.12 o                         
   3  12   4          5.22          4.83         0.30 o                         
  -3  13   4          0.00         -0.62         0.66 o                         
  -2  13   4          1.66          1.75         0.69 o                         
  -1  13   4          2.41          2.88         0.37 o                         
   0  13   4          0.00         -0.31         0.62 o                         
   1  13   4          1.43          1.41         0.70 o                         
   2  13   4          2.55          2.89         0.70 o                         
  -8   1   5         60.51         64.84         2.93 o                         
  -7   1   5        145.72        141.45         1.70 o                         
  -6   1   5         80.97         81.39         1.18 o                         
  -5   1   5          0.87          0.65         0.35 o                         
  -4   1   5          0.35          0.68         0.29 o                         
  -3   1   5        250.35        269.72         2.11 o                         
  -2   1   5        989.36       1001.10         7.30 o                         
  -1   1   5       1110.77       1063.75        10.87 o                         
   0   1   5         34.16         70.01         0.74 o                         
   1   1   5        539.80        602.67         4.50 o                         
   2   1   5         23.76         34.53         0.58 o                         
   3   1   5        283.00        284.15         3.63 o                         
   4   1   5        145.36        155.95         1.03 o                         
   5   1   5        103.00        109.26         1.32 o                         
   6   1   5         37.61         38.19         0.94 o                         
   7   1   5          5.00          5.13         0.29 o                         
  -8   2   5          0.34          0.21         0.98 o                         
  -7   2   5          3.69          1.93         0.88 o                         
  -6   2   5         35.39         29.74         1.16 o                         
  -5   2   5          0.24          0.18         0.52 o                         
  -4   2   5        220.57        205.94         2.71 o                         
  -3   2   5        328.80        291.74         2.70 o                         
  -2   2   5        136.59        127.96         1.05 o                         
  -1   2   5         90.49        107.78         1.78 o                         
   0   2   5        809.15        830.39         6.73 o                         
   1   2   5         20.10         16.57         0.44 o                         
   2   2   5         20.94         19.72         2.61 o                         
   3   2   5         46.48         39.00         1.54 o                         
   4   2   5         21.88         21.06         0.68 o                         
   5   2   5          5.76          5.92         0.44 o                         
   6   2   5         11.81         10.35         0.77 o                         
   7   2   5          0.01         -0.79         0.82 o                         
  -8   3   5         28.19         29.01         1.49 o                         
  -7   3   5         47.19         51.85         1.54 o                         
  -6   3   5         45.05         42.95         1.29 o                         
  -5   3   5         29.79         31.04         1.04 o                         
  -4   3   5          6.77         10.07         1.58 o                         
  -3   3   5        147.40        145.06         1.21 o                         
  -2   3   5        888.08        915.06        16.61 o                         
  -1   3   5        773.80        797.87        13.95 o                         
   0   3   5        254.31        242.81         1.42 o                         
   1   3   5         80.50         85.46         0.89 o                         
   2   3   5         19.14         21.13         0.99 o                         
   3   3   5         45.64         47.32         0.80 o                         
   4   3   5         74.05         78.35         1.46 o                         
   5   3   5         19.07         18.50         0.96 o                         
   6   3   5          7.84          7.70         0.61 o                         
   7   3   5          5.32          6.12         0.41 o                         
  -8   4   5          0.92         -0.44         0.91 o                         
  -7   4   5          4.97          5.99         0.53 o                         
  -6   4   5         34.40         36.00         1.26 o                         
  -5   4   5          4.82          6.85         0.38 o                         
  -4   4   5        115.22        100.28         2.90 o                         
  -3   4   5        321.68        295.04         2.95 o                         
  -2   4   5         40.56         38.20         3.20 o                         
  -1   4   5        251.76        263.33         4.74 o                         
   0   4   5        551.18        594.38         9.10 o                         
   1   4   5          7.13          5.28         0.31 o                         
   2   4   5        108.00        119.17         2.09 o                         
   3   4   5          4.01          5.92         0.31 o                         
   4   4   5         36.32         28.06         0.78 o                         
   5   4   5         28.21         27.30         1.16 o                         
   6   4   5         10.76         12.27         0.78 o                         
   7   4   5          3.38          4.10         0.40 o                         
  -8   5   5          2.41          4.17         0.40 o                         
  -7   5   5          7.19         10.37         0.87 o                         
  -6   5   5         42.63         41.09         1.37 o                         
  -5   5   5        140.43        124.04         2.04 o                         
  -4   5   5        130.01        122.78         1.45 o                         
  -3   5   5         85.61         85.01         1.04 o                         
  -2   5   5        130.73        139.86         3.52 o                         
  -1   5   5        147.37        152.23         3.45 o                         
   0   5   5        371.67        393.59         5.74 o                         
   1   5   5        476.59        475.10         4.68 o                         
   2   5   5         99.54        114.01         1.18 o                         
   3   5   5         58.34         59.71         0.93 o                         
   4   5   5         50.22         51.23         0.97 o                         
   5   5   5          3.04          1.07         0.85 o                         
   6   5   5          2.12          1.76         0.85 o                         
   7   5   5          0.22          0.00         0.96 o                         
  -7   6   5          6.82          7.09         0.69 o                         
  -6   6   5         17.16         16.74         1.08 o                         
  -5   6   5         15.55         16.93         1.04 o                         
  -4   6   5          5.42          4.03         0.27 o                         
  -3   6   5        173.61        155.69         2.82 o                         
  -2   6   5         42.03         39.83         1.89 o                         
  -1   6   5        119.98        122.74         2.87 o                         
   0   6   5        170.73        177.72         2.43 o                         
   1   6   5         54.80         54.73         0.91 o                         
   2   6   5          3.85          3.19         0.19 o                         
   3   6   5         11.84         14.54         0.60 o                         
   4   6   5          0.30          0.21         0.59 o                         
   5   6   5          2.03          1.56         0.76 o                         
   6   6   5          0.04          0.17         0.88 o                         
   7   6   5          0.59          0.82         0.93 o                         
  -7   7   5          1.08          0.97         0.87 o                         
  -6   7   5         16.34         14.74         1.14 o                         
  -5   7   5         77.03         68.83         1.71 o                         
  -4   7   5        122.91        122.43         2.24 o                         
  -3   7   5         40.90         48.21         0.90 o                         
  -2   7   5         14.52         15.14         0.58 o                         
  -1   7   5        113.63        102.01         1.99 o                         
   0   7   5        392.16        384.31         2.70 o                         
   1   7   5        430.20        429.29         2.37 o                         
   2   7   5        128.97        136.98         1.42 o                         
   3   7   5          0.00          0.30         0.44 o                         
   4   7   5          3.56          4.09         0.46 o                         
   5   7   5          1.79          0.20         0.85 o                         
   6   7   5          0.43          0.18         0.98 o                         
  -7   8   5          0.01         -0.89         0.89 o                         
  -6   8   5          2.19          4.54         0.44 o                         
  -5   8   5         14.61         17.61         1.19 o                         
  -4   8   5         22.70         23.42         1.06 o                         
  -3   8   5          8.62          9.01         0.45 o                         
  -2   8   5          5.38          4.89         0.37 o                         
  -1   8   5          5.45          5.04         0.93 o                         
   0   8   5          3.35          3.77         1.04 o                         
   1   8   5          2.24          1.60         0.31 o                         
   2   8   5         10.19         10.38         0.80 o                         
   3   8   5         21.10         20.90         0.74 o                         
   4   8   5          0.67          1.18         0.53 o                         
   5   8   5          0.00          0.87         0.82 o                         
   6   8   5          0.54         -0.99         1.06 o                         
  -6   9   5         18.01         18.33         1.29 o                         
  -5   9   5         47.76         48.14         1.67 o                         
  -4   9   5         86.23         88.79         1.41 o                         
  -3   9   5         28.52         26.92         1.05 o                         
  -2   9   5          7.07          6.95         0.38 o                         
  -1   9   5          0.26          0.33         0.71 o                         
   0   9   5         42.58         37.51         0.93 o                         
   1   9   5         63.52         60.99         1.68 o                         
   2   9   5         53.73         57.63         1.40 o                         
   3   9   5         19.91         22.25         1.04 o                         
   4   9   5          3.20          3.87         0.26 o                         
   5   9   5          4.65          5.05         0.43 o                         
  -5  10   5          0.95          1.73         0.94 o                         
  -4  10   5          8.25          6.06         0.51 o                         
  -3  10   5         12.19         12.31         0.62 o                         
  -2  10   5          0.07          0.16         0.52 o                         
  -1  10   5          1.07          0.50         1.18 o                         
   0  10   5          1.01          1.26         0.57 o                         
   1  10   5          4.14          2.70         0.34 o                         
   2  10   5         10.22         10.29         0.54 o                         
   3  10   5          5.22          5.85         0.31 o                         
   4  10   5          1.74          2.02         0.91 o                         
   5  10   5          0.47          1.07         0.98 o                         
  -5  11   5         13.60         12.90         0.89 o                         
  -4  11   5         20.00         19.25         0.93 o                         
  -3  11   5         13.11         13.63         0.73 o                         
  -2  11   5          3.69          4.47         0.27 o                         
  -1  11   5          0.46         -0.37         0.65 o                         
   0  11   5          2.06          1.48         1.14 o                         
   1  11   5         16.21         15.34         0.81 o                         
   2  11   5         15.29         14.18         0.68 o                         
   3  11   5          2.11          2.52         0.35 o                         
   4  11   5          2.06          2.55         0.77 o                         
  -4  12   5          1.32          0.47         0.69 o                         
  -3  12   5          6.02          6.74         0.37 o                         
  -2  12   5          1.37          1.89         0.62 o                         
  -1  12   5          1.83          1.39         0.62 o                         
   0  12   5          0.24         -0.26         1.13 o                         
   1  12   5          2.62          2.39         0.62 o                         
   2  12   5          4.24          4.36         0.38 o                         
   3  12   5          3.38          3.79         1.10 o                         
  -2  13   5          4.30          4.33         1.09 o                         
  -1  13   5          0.43         -0.12         0.67 o                         
   0  13   5          0.79         -0.23         0.67 o                         
   1  13   5          2.13          1.71         0.67 o                         
  -8   0   6          0.18         -0.84         0.84 o                         
  -7   0   6         31.93         37.12         1.43 o                         
  -6   0   6         96.25        105.31         1.94 o                         
  -5   0   6         53.23         50.92         1.29 o                         
  -4   0   6          0.14          0.60         0.34 o                         
  -3   0   6        372.14        339.60         5.25 o                         
  -2   0   6        930.76        933.44         7.47 o                         
  -1   0   6        189.26        208.62         1.42 o                         
   0   0   6         24.97         24.30         0.91 o                         
   1   0   6        139.88        131.54         1.14 o                         
   2   0   6         61.64         79.66         2.17 o                         
   3   0   6        763.78        728.31         5.17 o                         
   4   0   6        242.24        234.96         2.88 o                         
   5   0   6         12.59         12.82         0.97 o                         
   6   0   6         19.01         19.71         1.17 o                         
   7   0   6          0.05         -0.11         0.82 o                         
  -8   1   6          0.69         -0.20         0.63 o                         
  -7   1   6          1.17          1.70         0.67 o                         
  -6   1   6          0.00          0.95         0.71 o                         
  -5   1   6          0.12          0.13         0.59 o                         
  -4   1   6          2.98          2.02         0.20 o                         
  -3   1   6          3.30          6.01         0.24 o                         
  -2   1   6        117.83        126.27         0.79 o                         
  -1   1   6         40.16         42.67         0.60 o                         
   0   1   6          2.15          0.32         0.19 o                         
   1   1   6         44.83         43.10         0.54 o                         
   2   1   6        334.00        339.05         1.74 o                         
   3   1   6        112.27        100.48         0.99 o                         
   4   1   6         27.46         29.68         0.62 o                         
   5   1   6         15.73         16.46         0.89 o                         
   6   1   6          0.54         -0.56         0.56 o                         
   7   1   6          0.02         -0.37         0.58 o                         
  -8   2   6          0.01          0.36         0.87 o                         
  -7   2   6          6.39          5.85         0.54 o                         
  -6   2   6         36.78         39.54         1.33 o                         
  -5   2   6         26.40         31.07         1.05 o                         
  -4   2   6         14.89         13.75         0.55 o                         
  -3   2   6        177.83        167.46         2.72 o                         
  -2   2   6        205.33        178.26         1.33 o                         
  -1   2   6         21.60         19.58         1.30 o                         
   0   2   6         63.96         68.85         0.84 o                         
   1   2   6        108.08        135.54         1.51 o                         
   2   2   6         73.13         68.84         1.38 o                         
   3   2   6        655.26        616.62         4.14 o                         
   4   2   6        283.69        269.81         2.71 o                         
   5   2   6          2.07          2.23         0.76 o                         
   6   2   6          2.31          2.60         0.35 o                         
   7   2   6          1.26          1.82         0.90 o                         
  -8   3   6          5.20          4.59         0.42 o                         
  -7   3   6         14.65         16.90         1.11 o                         
  -6   3   6          0.06         -0.67         0.67 o                         
  -5   3   6         11.33         16.41         0.86 o                         
  -4   3   6         33.06         37.84         0.79 o                         
  -3   3   6         17.15         22.04         0.89 o                         
  -2   3   6        118.70        103.32         2.03 o                         
  -1   3   6        390.99        372.94         1.91 o                         
   0   3   6         70.18         61.32         0.84 o                         
   1   3   6        137.77        139.70         1.23 o                         
   2   3   6        607.08        586.77         2.57 o                         
   3   3   6        140.13        132.51         2.82 o                         
   4   3   6         35.62         34.56         1.58 o                         
   5   3   6         23.59         22.64         1.16 o                         
   6   3   6          2.99          3.52         0.37 o                         
   7   3   6          7.99         10.36         0.77 o                         
  -8   4   6          0.02         -0.11         0.81 o                         
  -7   4   6          0.11          1.03         0.79 o                         
  -6   4   6          3.32          5.66         0.41 o                         
  -5   4   6          4.57          8.19         0.64 o                         
  -4   4   6          0.44         -0.11         0.42 o                         
  -3   4   6          0.25          0.14         0.38 o                         
  -2   4   6          6.31          7.63         0.81 o                         
  -1   4   6         36.57         34.69         0.69 o                         
   0   4   6         17.25         16.94         0.53 o                         
   1   4   6          3.41          2.29         0.30 o                         
   2   4   6         57.78         56.26         1.02 o                         
   3   4   6         10.90         10.89         0.60 o                         
   4   4   6         16.97         17.68         1.04 o                         
   5   4   6         52.99         56.21         1.58 o                         
   6   4   6         14.76         15.06         1.11 o                         
   7   4   6         10.99         14.15         0.96 o                         
  -7   5   6          6.12          5.81         0.43 o                         
  -6   5   6          0.74          1.69         0.75 o                         
  -5   5   6         30.75         34.99         1.25 o                         
  -4   5   6         61.10         65.35         1.06 o                         
  -3   5   6          3.20          2.82         0.20 o                         
  -2   5   6         40.58         40.90         0.77 o                         
  -1   5   6        153.46        151.51         1.36 o                         
   0   5   6         45.87         57.34         1.55 o                         
   1   5   6        154.78        135.45         1.32 o                         
   2   5   6        449.81        424.19         2.34 o                         
   3   5   6         67.30         57.26         1.00 o                         
   4   5   6         30.96         34.69         0.87 o                         
   5   5   6         42.39         44.69         1.50 o                         
   6   5   6          0.19         -0.78         0.89 o                         
  -7   6   6          2.75          1.62         0.88 o                         
  -6   6   6          7.96          6.90         0.54 o                         
  -5   6   6          1.13          0.72         0.78 o                         
  -4   6   6          1.99          1.88         0.27 o                         
  -3   6   6         23.20         21.92         1.04 o                         
  -2   6   6         46.47         46.54         1.59 o                         
  -1   6   6          1.17          0.74         0.22 o                         
   0   6   6         33.98         37.09         0.80 o                         
   1   6   6         50.12         45.55         0.90 o                         
   2   6   6          1.84          2.79         0.51 o                         
   3   6   6          4.32          6.91         0.39 o                         
   4   6   6          5.99          5.98         0.30 o                         
   5   6   6         47.68         46.92         1.57 o                         
   6   6   6         50.87         51.51         1.79 o                         
  -7   7   6          0.31         -0.23         0.81 o                         
  -6   7   6          0.27          2.08         0.87 o                         
  -5   7   6         21.26         23.87         1.26 o                         
  -4   7   6         36.44         46.06         1.51 o                         
  -3   7   6         17.42         24.09         0.84 o                         
  -2   7   6          3.37          4.95         0.22 o                         
  -1   7   6         25.04         22.86         0.71 o                         
   0   7   6         18.87         20.44         1.00 o                         
   1   7   6         40.52         37.83         0.96 o                         
   2   7   6         30.74         28.65         1.24 o                         
   3   7   6          0.87          1.56         0.50 o                         
   4   7   6          4.34          3.98         0.26 o                         
   5   7   6          9.42         10.66         0.86 o                         
   6   7   6          1.76          1.93         0.44 o                         
  -6   8   6          7.34          6.40         0.51 o                         
  -5   8   6          8.08          7.21         0.61 o                         
  -4   8   6          2.24          2.12         0.64 o                         
  -3   8   6         17.41         16.25         0.69 o                         
  -2   8   6         14.20         11.97         0.63 o                         
  -1   8   6          0.02          0.69         0.43 o                         
   0   8   6         58.32         63.18         1.09 o                         
   1   8   6         89.82         98.30         1.50 o                         
   2   8   6          4.31          6.04         0.37 o                         
   3   8   6          4.99          4.28         0.28 o                         
   4   8   6          0.00         -0.06         0.56 o                         
   5   8   6         19.84         18.68         1.27 o                         
  -6   9   6          0.36          0.11         0.92 o                         
  -5   9   6          2.10          2.39         0.98 o                         
  -4   9   6         13.33         13.76         0.67 o                         
  -3   9   6         21.55         21.06         0.80 o                         
  -2   9   6         14.88         13.80         1.06 o                         
  -1   9   6         10.33         11.37         0.72 o                         
   0   9   6          1.14          1.54         0.75 o                         
   1   9   6          6.72          8.83         0.53 o                         
   2   9   6          7.39          8.77         0.51 o                         
   3   9   6          0.36          0.73         0.58 o                         
   4   9   6          0.31          0.61         0.82 o                         
   5   9   6          0.01          0.32         0.87 o                         
  -5  10   6          0.48          1.10         0.89 o                         
  -4  10   6          0.55         -0.09         0.64 o                         
  -3  10   6          1.42          0.60         0.59 o                         
  -2  10   6          0.03          0.51         0.54 o                         
  -1  10   6         10.58          9.86         0.83 o                         
   0  10   6         74.89         74.88         1.44 o                         
   1  10   6         58.16         59.58         1.26 o                         
   2  10   6          1.84          2.31         0.64 o                         
   3  10   6          0.97         -0.21         1.04 o                         
   4  10   6          0.02          0.16         0.63 o                         
  -4  11   6          0.12          0.66         0.64 o                         
  -3  11   6          0.88          1.81         0.59 o                         
  -2  11   6          3.59          3.93         0.27 o                         
  -1  11   6          9.54         10.83         0.58 o                         
   0  11   6          7.74          9.66         0.54 o                         
   1  11   6          0.09          0.59         0.64 o                         
   2  11   6          0.45          0.58         0.90 o                         
   3  11   6          0.00         -0.64         0.64 o                         
  -3  12   6          0.01         -0.26         0.66 o                         
  -2  12   6          0.03          0.25         0.61 o                         
  -1  12   6          2.67          3.07         0.36 o                         
   0  12   6          3.70          3.02         0.30 o                         
   1  12   6          5.73          5.73         0.35 o                         
   2  12   6          8.56          8.79         0.44 o                         
  -8   1   7         16.15         17.93         1.38 o                         
  -7   1   7         39.64         40.76         1.09 o                         
  -6   1   7         17.32         16.59         1.08 o                         
  -5   1   7         16.84         16.04         0.64 o                         
  -4   1   7          9.80         10.61         0.42 o                         
  -3   1   7        371.61        345.68         1.44 o                         
  -2   1   7       1375.94       1355.87         7.56 o                         
  -1   1   7       1046.87       1023.25         6.30 o                         
   0   1   7        349.02        338.09         2.88 o                         
   1   1   7         78.83         78.50         0.87 o                         
   2   1   7        189.61        175.19         1.07 o                         
   3   1   7        321.79        306.08         4.92 o                         
   4   1   7        163.77        154.33         1.17 o                         
   5   1   7        102.73         95.53         2.29 o                         
   6   1   7         62.96         66.68         1.34 o                         
  -7   2   7          2.73          2.05         0.94 o                         
  -6   2   7         34.17         32.43         1.29 o                         
  -5   2   7         30.97         29.84         1.12 o                         
  -4   2   7         26.65         29.34         0.93 o                         
  -3   2   7         70.33         69.47         1.00 o                         
  -2   2   7         13.85         14.00         0.59 o                         
  -1   2   7         91.54         89.83         1.65 o                         
   0   2   7         57.76         59.88         2.11 o                         
   1   2   7         12.88         12.52         0.54 o                         
   2   2   7        195.38        194.73         1.61 o                         
   3   2   7         48.64         47.63         1.20 o                         
   4   2   7          0.82          0.47         0.54 o                         
   5   2   7          3.90          4.20         0.40 o                         
   6   2   7          0.92          1.48         0.92 o                         
  -7   3   7         28.56         37.05         1.50 o                         
  -6   3   7         23.62         22.80         1.23 o                         
  -5   3   7         12.74          9.54         0.68 o                         
  -4   3   7         15.61         12.27         0.60 o                         
  -3   3   7         83.24         72.19         2.33 o                         
  -2   3   7        387.31        367.33         6.34 o                         
  -1   3   7        377.83        378.06         4.20 o                         
   0   3   7        123.58        119.08         1.71 o                         
   1   3   7        149.79        148.75         3.11 o                         
   2   3   7        206.23        208.41         1.70 o                         
   3   3   7        160.77        148.29         3.53 o                         
   4   3   7        181.12        176.29         2.05 o                         
   5   3   7        143.44        145.84         2.46 o                         
   6   3   7         54.43         56.80         1.79 o                         
  -7   4   7          5.53          3.80         0.42 o                         
  -6   4   7         44.12         37.11         1.43 o                         
  -5   4   7         22.49         19.41         1.09 o                         
  -4   4   7         45.77         48.85         4.67 o                         
  -3   4   7        201.66        195.17         1.80 o                         
  -2   4   7          6.37          8.05         0.52 o                         
  -1   4   7        151.82        144.08         1.93 o                         
   0   4   7        130.30        137.98         3.52 o                         
   1   4   7          0.68          0.01         0.43 o                         
   2   4   7         59.55         55.71         1.00 o                         
   3   4   7         36.21         31.98         0.85 o                         
   4   4   7         12.38          9.92         0.53 o                         
   5   4   7          1.84          2.57         0.97 o                         
   6   4   7          0.70         -0.04         0.91 o                         
  -7   5   7          8.67          9.17         0.74 o                         
  -6   5   7         23.04         24.30         1.25 o                         
  -5   5   7         64.15         59.26         1.61 o                         
  -4   5   7         65.93         61.94         1.10 o                         
  -3   5   7         13.59         14.89         0.62 o                         
  -2   5   7         28.39         29.45         1.52 o                         
  -1   5   7        112.25        110.95         1.28 o                         
   0   5   7        181.07        184.40         4.61 o                         
   1   5   7        260.90        267.58         3.39 o                         
   2   5   7        102.49        105.83         1.44 o                         
   3   5   7         24.79         24.48         0.77 o                         
   4   5   7         86.56         83.14         1.33 o                         
   5   5   7         93.50         91.83         2.12 o                         
   6   5   7         48.04         45.89         1.70 o                         
  -7   6   7          0.12          0.80         0.80 o                         
  -6   6   7          7.51          9.69         0.74 o                         
  -5   6   7          1.77          2.09         0.40 o                         
  -4   6   7          8.32          9.21         0.65 o                         
  -3   6   7         58.57         57.72         1.04 o                         
  -2   6   7         23.68         31.18         1.88 o                         
  -1   6   7         31.73         29.03         0.77 o                         
   0   6   7         29.16         33.06         1.34 o                         
   1   6   7          5.79          4.56         0.27 o                         
   2   6   7          6.29          4.24         0.34 o                         
   3   6   7          3.61          1.82         0.48 o                         
   4   6   7          2.17          1.46         0.65 o                         
   5   6   7          3.39          2.87         0.97 o                         
  -6   7   7         23.85         24.20         1.32 o                         
  -5   7   7         85.80         81.45         2.03 o                         
  -4   7   7         99.68         94.30         1.75 o                         
  -3   7   7         14.29         14.22         0.72 o                         
  -2   7   7          8.94          6.66         0.40 o                         
  -1   7   7          1.79          2.66         0.20 o                         
   0   7   7        126.40        125.86         2.33 o                         
   1   7   7        170.23        174.18         1.75 o                         
   2   7   7        102.71        114.78         4.83 o                         
   3   7   7         84.65         85.49         5.07 o                         
   4   7   7         57.92         59.13         1.35 o                         
   5   7   7         45.52         48.27         1.70 o                         
  -6   8   7          0.39          0.26         0.87 o                         
  -5   8   7          1.03          2.38         0.92 o                         
  -4   8   7          5.64          7.96         0.57 o                         
  -3   8   7         24.33         24.63         0.84 o                         
  -2   8   7         29.41         28.78         0.86 o                         
  -1   8   7          3.17          3.70         0.29 o                         
   0   8   7          2.03          2.03         0.57 o                         
   1   8   7         20.66         23.66         0.86 o                         
   2   8   7         33.38         34.98         1.01 o                         
   3   8   7          3.45          4.69         0.29 o                         
   4   8   7          0.01         -0.86         0.86 o                         
   5   8   7          0.88          1.01         0.93 o                         
  -5   9   7         28.04         26.62         1.48 o                         
  -4   9   7         44.20         48.18         1.93 o                         
  -3   9   7         29.15         34.68         1.01 o                         
  -2   9   7          5.74          7.92         0.44 o                         
  -1   9   7         19.39         19.13         0.80 o                         
   0   9   7        115.20        117.27         2.54 o                         
   1   9   7        124.02        123.69         1.65 o                         
   2   9   7         57.82         59.29         3.29 o                         
   3   9   7         31.42         32.93         1.06 o                         
   4   9   7         14.55         15.88         0.72 o                         
  -4  10   7          0.03         -0.08         1.63 o                         
  -3  10   7          0.29         -0.63         0.63 o                         
  -2  10   7          2.60          2.59         1.00 o                         
  -1  10   7         19.48         20.13         0.85 o                         
   0  10   7          4.01          5.00         0.31 o                         
   1  10   7          2.85          2.14         0.71 o                         
   2  10   7          2.42          2.36         0.30 o                         
   3  10   7          1.97          2.38         0.70 o                         
  -3  11   7         15.85         16.08         1.22 o                         
  -2  11   7         11.62         12.76         0.64 o                         
  -1  11   7         16.80         17.03         0.89 o                         
   0  11   7         28.37         25.07         1.00 o                         
   1  11   7         35.50         34.16         1.12 o                         
   2  11   7         39.94         44.09         1.27 o                         
  -7   0   8         22.05         22.51         1.32 o                         
  -6   0   8         97.16        103.70         2.14 o                         
  -5   0   8        115.40        117.81         2.12 o                         
  -4   0   8         91.58         90.70         3.76 o                         
  -3   0   8         41.17         46.77         0.88 o                         
  -2   0   8         28.52         30.90         0.73 o                         
  -1   0   8        561.79        542.71         7.74 o                         
   0   0   8       1648.95       1662.36        18.86 o                         
   1   0   8        968.21        915.61         3.52 o                         
   2   0   8        149.66        135.37         4.07 o                         
   3   0   8          0.01          0.09         0.75 o                         
   4   0   8          0.49          0.53         0.84 o                         
   5   0   8         57.17         57.74         1.76 o                         
   6   0   8         54.46         58.26         1.90 o                         
  -7   1   8          1.34          0.42         0.65 o                         
  -6   1   8          0.73          2.17         0.37 o                         
  -5   1   8          8.10          9.07         0.50 o                         
  -4   1   8         16.04         15.65         0.69 o                         
  -3   1   8         30.71         25.95         0.51 o                         
  -2   1   8          0.22          0.56         0.34 o                         
  -1   1   8         57.76         53.67         1.12 o                         
   0   1   8          7.97          6.56         0.34 o                         
   1   1   8          0.59          1.00         0.38 o                         
   2   1   8          0.16          0.41         0.33 o                         
   3   1   8          0.03         -0.16         0.33 o                         
   4   1   8          5.27          5.63         0.28 o                         
   5   1   8          6.52          7.56         0.39 o                         
   6   1   8          0.41         -0.14         0.78 o                         
  -7   2   8         22.21         25.66         1.38 o                         
  -6   2   8         81.60         89.19         2.09 o                         
  -5   2   8        133.61        138.20         2.30 o                         
  -4   2   8        107.24        100.40         1.35 o                         
  -3   2   8         33.54         26.67         0.75 o                         
  -2   2   8         19.94         19.77         0.66 o                         
  -1   2   8        255.68        256.15         2.18 o                         
   0   2   8        840.31        804.32        15.34 o                         
   1   2   8        654.92        599.78         3.12 o                         
   2   2   8        174.11        166.53         3.52 o                         
   3   2   8         35.46         32.55         0.85 o                         
   4   2   8         38.09         34.30         0.98 o                         
   5   2   8         61.90         62.53         1.90 o                         
   6   2   8         42.70         44.25         1.75 o                         
  -7   3   8          4.31          4.70         0.43 o                         
  -6   3   8          0.63          1.15         0.91 o                         
  -5   3   8         27.04         26.14         1.26 o                         
  -4   3   8         47.70         39.49         2.48 o                         
  -3   3   8         31.66         27.02         0.78 o                         
  -2   3   8         12.20         10.78         0.58 o                         
  -1   3   8        160.42        158.05         1.53 o                         
   0   3   8         17.79         19.28         0.71 o                         
   1   3   8         60.05         61.24         1.05 o                         
   2   3   8         70.73         68.77         2.31 o                         
   3   3   8          0.51         -0.02         0.74 o                         
   4   3   8         51.06         52.80         2.12 o                         
   5   3   8         35.98         39.42         1.53 o                         
   6   3   8          0.25          1.14         0.88 o                         
  -7   4   8         12.20         13.34         0.97 o                         
  -6   4   8         31.62         34.08         1.45 o                         
  -5   4   8         82.46         82.86         1.93 o                         
  -4   4   8         77.09         75.06         2.87 o                         
  -3   4   8         62.32         58.86         1.05 o                         
  -2   4   8        117.75        116.92         1.76 o                         
  -1   4   8        115.11        109.57         2.17 o                         
   0   4   8        152.23        159.74         2.51 o                         
   1   4   8        235.58        243.31         2.20 o                         
   2   4   8         93.78         87.01         2.65 o                         
   3   4   8         47.15         44.53         1.00 o                         
   4   4   8         83.64         88.89         1.46 o                         
   5   4   8         44.32         47.37         1.73 o                         
  -6   5   8          0.57          0.98         0.81 o                         
  -5   5   8         10.27         10.92         0.85 o                         
  -4   5   8         48.79         51.16         1.10 o                         
  -3   5   8         20.32         20.02         0.76 o                         
  -2   5   8         14.66         16.67         0.72 o                         
  -1   5   8        104.52        100.29         1.31 o                         
   0   5   8         33.27         30.30         1.25 o                         
   1   5   8         36.06         33.79         0.87 o                         
   2   5   8         79.29         80.31         1.27 o                         
   3   5   8          0.82          1.83         0.42 o                         
   4   5   8         12.15         11.76         0.67 o                         
   5   5   8          3.96          3.90         0.43 o                         
  -6   6   8         11.87         15.53         1.18 o                         
  -5   6   8         31.00         33.97         1.42 o                         
  -4   6   8         68.18         66.78         1.72 o                         
  -3   6   8         96.31         87.99         2.66 o                         
  -2   6   8        101.01        100.40         3.13 o                         
  -1   6   8         47.63         51.40         2.15 o                         
   0   6   8         11.40         11.92         0.57 o                         
   1   6   8         20.78         19.08         0.74 o                         
   2   6   8         85.15         87.33         1.71 o                         
   3   6   8        154.51        153.88         5.89 o                         
   4   6   8         96.98         99.47         1.60 o                         
   5   6   8         29.32         31.53         1.51 o                         
  -6   7   8          3.56          3.85         0.40 o                         
  -5   7   8          0.09         -0.87         0.87 o                         
  -4   7   8          5.19          6.02         0.34 o                         
  -3   7   8          0.44         -0.55         0.66 o                         
  -2   7   8          5.73          6.23         0.38 o                         
  -1   7   8         11.53         11.05         0.70 o                         
   0   7   8          5.43          5.84         0.36 o                         
   1   7   8         15.63         16.02         0.75 o                         
   2   7   8         51.59         55.03         1.18 o                         
   3   7   8          6.60          5.97         0.33 o                         
   4   7   8          0.41         -0.20         0.91 o                         
  -5   8   8          8.59          7.22         0.49 o                         
  -4   8   8         39.35         36.13         2.18 o                         
  -3   8   8         98.20         99.54         1.55 o                         
  -2   8   8         96.23        105.17         3.15 o                         
  -1   8   8         41.79         45.94         1.07 o                         
   0   8   8          4.11          6.46         0.48 o                         
   1   8   8          4.78          5.24         0.73 o                         
   2   8   8         71.62         70.20         2.82 o                         
   3   8   8        111.67        109.42         1.69 o                         
   4   8   8         47.66         52.52         2.21 o                         
  -4   9   8          1.59          0.33         0.74 o                         
  -3   9   8          0.40          0.28         0.68 o                         
  -2   9   8          0.72          1.67         0.70 o                         
  -1   9   8          0.41          0.29         0.62 o                         
   0   9   8          1.97          2.57         0.65 o                         
   1   9   8          6.98          6.18         0.46 o                         
   2   9   8          4.18          2.75         0.71 o                         
   3   9   8          6.12          5.99         0.34 o                         
  -3  10   8         47.13         50.91         1.29 o                         
  -2  10   8         65.49         68.49         2.88 o                         
  -1  10   8         49.53         51.62         2.64 o                         
   0  10   8         21.49         23.39         0.97 o                         
   1  10   8         12.54         12.34         0.69 o                         
   2  10   8         29.42         29.73         1.10 o                         
  -1  11   8          1.90          2.35         0.76 o                         
   0  11   8          0.90          0.86         0.67 o                         
  -6   1   9          8.21         10.54         0.56 o                         
  -5   1   9        100.57        109.84         1.54 o                         
  -4   1   9        176.20        184.59         2.12 o                         
  -3   1   9         30.60         29.41         0.73 o                         
  -2   1   9          2.72          3.76         0.17 o                         
  -1   1   9         13.85         11.88         0.44 o                         
   0   1   9         97.43         86.17         0.88 o                         
   1   1   9        167.67        156.72         1.16 o                         
   2   1   9        155.21        153.45         1.41 o                         
   3   1   9         11.77         12.45         0.45 o                         
   4   1   9         12.38         11.46         0.43 o                         
   5   1   9          4.28          4.67         0.44 o                         
  -6   2   9          5.96          4.76         0.40 o                         
  -5   2   9          0.33         -0.93         0.93 o                         
  -4   2   9         39.60         37.84         2.17 o                         
  -3   2   9        114.51        102.14         1.36 o                         
  -2   2   9          6.90          6.06         0.35 o                         
  -1   2   9         26.43         23.81         0.73 o                         
   0   2   9         26.06         26.05         0.79 o                         
   1   2   9         25.46         29.83         0.85 o                         
   2   2   9          0.25          0.35         0.68 o                         
   3   2   9         10.29         10.49         0.53 o                         
   4   2   9          0.63          1.43         0.59 o                         
   5   2   9          6.11          5.61         0.43 o                         
  -6   3   9          8.36          9.01         0.65 o                         
  -5   3   9         46.96         48.38         1.63 o                         
  -4   3   9         61.54         62.49         1.21 o                         
  -3   3   9         32.76         29.53         0.89 o                         
  -2   3   9          5.90          6.91         0.35 o                         
  -1   3   9          0.15         -0.33         0.46 o                         
   0   3   9         11.77         10.76         0.56 o                         
   1   3   9         51.49         49.20         1.03 o                         
   2   3   9         47.00         46.50         1.19 o                         
   3   3   9         23.95         25.85         0.93 o                         
   4   3   9          2.67          3.86         0.27 o                         
   5   3   9          0.16         -0.94         0.94 o                         
  -6   4   9         13.41         14.27         1.00 o                         
  -5   4   9          1.70          2.33         0.36 o                         
  -4   4   9         35.11         37.32         1.00 o                         
  -3   4   9         98.71         97.36         1.40 o                         
  -2   4   9         14.68         17.65         0.74 o                         
  -1   4   9         20.87         19.38         0.73 o                         
   0   4   9         34.99         35.27         0.92 o                         
   1   4   9          5.89          5.72         0.35 o                         
   2   4   9          5.29          3.85         0.39 o                         
   3   4   9         14.28         13.30         0.73 o                         
   4   4   9          0.31          0.60         1.26 o                         
  -6   5   9          4.36          4.77         0.42 o                         
  -5   5   9          3.09          5.06         0.38 o                         
  -4   5   9          4.99          9.27         1.76 o                         
  -3   5   9         34.91         35.41         1.00 o                         
  -2   5   9         60.22         54.36         1.40 o                         
  -1   5   9          9.82          8.79         0.56 o                         
   0   5   9          0.33          0.20         0.52 o                         
   1   5   9          0.30         -0.38         0.48 o                         
   2   5   9          0.17          0.44         0.53 o                         
   3   5   9         10.31         11.39         0.60 o                         
   4   5   9         12.76         13.22         0.68 o                         
  -5   6   9          2.37          0.70         0.89 o                         
  -4   6   9          8.17          9.16         0.52 o                         
  -3   6   9         26.51         23.09         0.89 o                         
  -2   6   9         16.31         15.42         0.80 o                         
  -1   6   9          0.44         -0.09         0.66 o                         
   0   6   9         20.38         20.78         0.79 o                         
   1   6   9          4.40          5.63         0.34 o                         
   2   6   9          2.17          1.50         0.59 o                         
   3   6   9         10.23          9.71         0.53 o                         
   4   6   9         12.00         11.17         0.97 o                         
  -5   7   9          0.00          0.12         0.81 o                         
  -4   7   9          0.54         -0.39         0.75 o                         
  -3   7   9         17.60         16.43         0.84 o                         
  -2   7   9         42.53         41.13         1.81 o                         
  -1   7   9         18.44         20.54         1.00 o                         
   0   7   9          0.45         -0.55         0.64 o                         
   1   7   9          4.07          3.20         0.64 o                         
   2   7   9          1.69          1.44         0.68 o                         
   3   7   9         14.13         11.90         0.58 o                         
  -4   8   9          2.57          2.33         0.71 o                         
  -3   8   9          0.42         -0.64         0.66 o                         
  -2   8   9          2.17          3.79         1.10 o                         
  -1   8   9          5.11          6.28         0.57 o                         
   0   8   9          2.24          2.93         0.60 o                         
   1   8   9          3.01          3.76         0.59 o                         
   2   8   9          4.61          4.18         0.29 o                         
  -3   9   9         10.91         10.73         0.64 o                         
  -2   9   9         34.18         33.25         2.01 o                         
  -1   9   9         36.71         40.85         1.16 o                         
   0   9   9          9.08         14.21         1.11 o                         
   1   9   9          0.16         -0.12         0.62 o                         
  -6   0  10         18.17         16.86         1.04 o                         
  -5   0  10         17.63         15.39         0.95 o                         
  -4   0  10          1.00          2.24         0.24 o                         
  -3   0  10         36.45         39.73         1.40 o                         
  -2   0  10         40.39         36.07         0.92 o                         
  -1   0  10          1.14          1.46         0.50 o                         
   0   0  10         87.17         84.06         1.33 o                         
   1   0  10         43.43         46.96         1.06 o                         
   2   0  10          6.45          6.74         0.44 o                         
   3   0  10         14.72         12.70         1.29 o                         
   4   0  10          7.32          7.20         0.41 o                         
  -6   1  10          0.33          2.02         0.65 o                         
  -5   1  10          0.34         -0.33         0.62 o                         
  -4   1  10          0.00          0.38         0.51 o                         
  -3   1  10          2.32          1.48         0.25 o                         
  -2   1  10          5.85          4.27         0.18 o                         
  -1   1  10          9.99         10.14         0.36 o                         
   0   1  10          0.06          0.37         0.37 o                         
   1   1  10         20.54         22.36         0.59 o                         
   2   1  10          9.05          7.66         0.24 o                         
   3   1  10          1.47          1.62         0.28 o                         
   4   1  10          0.88          0.37         0.59 o                         
  -6   2  10          6.31          6.99         0.54 o                         
  -5   2  10          8.73          8.85         0.84 o                         
  -4   2  10          0.01          0.09         0.52 o                         
  -3   2  10         11.56         10.69         0.53 o                         
  -2   2  10          5.64          7.07         0.40 o                         
  -1   2  10         15.41         14.56         0.71 o                         
   0   2  10         75.68         80.89         3.34 o                         
   1   2  10         43.03         39.81         1.02 o                         
   2   2  10          7.94          8.40         0.48 o                         
   3   2  10          3.33          3.50         0.55 o                         
   4   2  10          2.93          3.00         0.38 o                         
  -5   3  10          2.45          3.67         0.37 o                         
  -4   3  10          5.88          6.07         0.34 o                         
  -3   3  10          0.39          0.62         0.52 o                         
  -2   3  10         27.02         28.22         0.85 o                         
  -1   3  10         54.54         52.36         1.47 o                         
   0   3  10          2.68          4.16         0.27 o                         
   1   3  10         25.23         24.03         0.93 o                         
   2   3  10         16.94         19.75         0.85 o                         
   3   3  10          7.69          8.74         0.57 o                         
   4   3  10          4.23          2.95         0.41 o                         
  -5   4  10          2.57          1.76         0.91 o                         
  -4   4  10          4.99          3.69         0.27 o                         
  -3   4  10          0.13         -0.18         0.70 o                         
  -2   4  10          1.25          2.19         0.56 o                         
  -1   4  10         16.61         18.01         1.55 o                         
   0   4  10         18.40         18.78         1.47 o                         
   1   4  10         31.07         31.28         1.00 o                         
   2   4  10         37.01         39.35         1.77 o                         
   3   4  10         11.16         10.18         0.58 o                         
  -5   5  10          0.88          0.19         0.87 o                         
  -4   5  10          7.36          7.36         0.44 o                         
  -3   5  10          0.14          0.88         0.54 o                         
  -2   5  10         25.43         23.32         0.88 o                         
  -1   5  10         35.75         39.11         1.01 o                         
   0   5  10          1.87          2.27         0.60 o                         
   1   5  10          7.73          9.14         1.28 o                         
   2   5  10         14.11         14.07         0.71 o                         
   3   5  10          3.90          2.80         0.39 o                         
  -4   6  10          4.61          4.72         0.59 o                         
  -3   6  10         15.52         14.72         0.74 o                         
  -2   6  10         17.99         17.94         0.87 o                         
  -1   6  10          8.84          9.62         0.59 o                         
   0   6  10          4.01          4.41         0.27 o                         
   1   6  10         12.22         10.94         0.66 o                         
   2   6  10         18.59         16.84         1.07 o                         
  -3   7  10          2.26          1.71         0.70 o                         
  -2   7  10          4.60          5.32         0.35 o                         
  -1   7  10         10.25         11.00         0.86 o                         
   0   7  10          3.51          4.47         0.29 o                         
   1   7  10          1.00          1.89         0.35 o                         
   2   7  10          0.03          0.24         0.62 o                         
  -2   8  10         11.99         13.23         0.75 o                         
  -1   8  10          1.35          2.20         0.71 o                         
   0   8  10          0.11          0.64         0.62 o                         
   1   8  10          0.68          1.13         0.85 o                         
  -4   1  11         70.22         69.70         1.15 o                         
  -3   1  11         32.12         31.20         0.77 o                         
  -2   1  11          0.01          0.61         0.39 o                         
  -1   1  11          0.71          0.96         0.38 o                         
   0   1  11         30.09         29.52         0.68 o                         
   1   1  11        137.21        129.49         1.26 o                         
   2   1  11        151.32        146.72         1.39 o                         
   3   1  11         42.21         46.01         0.89 o                         
  -4   2  11          0.04          1.22         0.71 o                         
  -3   2  11          7.12          6.89         0.36 o                         
  -2   2  11          2.46          3.26         0.25 o                         
  -1   2  11          9.35          7.63         0.42 o                         
   0   2  11         13.01         12.45         1.06 o                         
   1   2  11          0.03          1.32         0.66 o                         
   2   2  11         13.44         11.02         0.62 o                         
  -4   3  11         37.72         43.43         1.21 o                         
  -3   3  11         36.30         37.14         1.15 o                         
  -2   3  11         27.14         26.27         0.94 o                         
  -1   3  11         19.09         18.63         0.82 o                         
   0   3  11         34.60         33.79         1.18 o                         
   1   3  11         90.99         89.09         1.52 o                         
   2   3  11         83.90         83.72         1.55 o                         
  -4   4  11          1.08         -0.13         0.70 o                         
  -3   4  11         14.49         12.33         0.68 o                         
  -2   4  11          5.47          5.67         0.38 o                         
  -1   4  11          7.47          6.08         0.55 o                         
   0   4  11         32.05         29.51         1.06 o                         
   1   4  11          6.22          7.91         0.95 o                         
   2   4  11         14.92         12.28         0.62 o                         
  -3   5  11         31.05         30.85         1.05 o                         
  -2   5  11         63.69         59.81         1.35 o                         
  -1   5  11         55.74         54.34         4.35 o                         
   0   5  11         31.68         32.72         1.84 o                         
   1   5  11         35.22         37.55         1.61 o                         
  -2   6  11          3.10          4.04         0.91 o                         
  -1   6  11          0.06          0.98         0.74 o                         
   0   6  11          9.76          9.01         0.54 o                         
  -3   0  12         53.32         53.64         1.33 o                         
  -2   0  12         26.13         29.90         1.44 o                         
  -1   0  12         10.28         12.15         1.00 o                         
   0   0  12          6.97          7.93         0.78 o                         
   1   0  12          5.75          5.77         0.34 o                         
  -2   1  12          0.43          0.80         0.47 o                         
  -1   1  12          0.39          0.10         0.44 o                         
   0   1  12          1.33          1.10         0.47 o                         
  -2   2  12         40.78         42.65         1.70 o                         
  -1   2  12         23.26         24.14         0.95 o                         
   0   2  12         15.65         14.74         1.08 o                         
  -1   3  12          2.10          2.17         0.82 o                         
                                                                                
