# Supplementary material for: Crystal structure and Hirshfeld surface analysis of the new cyclo­diphosphazane [EtNP(S)NMe2]2
Source: Acta Crystallogr E Crystallogr Commun. 2017 Apr 11;73(Pt 5):682–6. doi: 10.1107/S2056989017005187 (PMC5418783; doi:10.1107/S2056989017005187)
Supplement: Supplementary file 3 [file e-73-00682-Isup3.cml]

<?xml version="1.0" ?>
<cml>
<molecule id="m1">
  <atomArray>
    <atom id="a1" elementType="P"
          x2="-3.740000009536743" y2="3.190000057220459" />
    <atom id="a2" elementType="N"
          x2="-2.4063208877087074" y2="2.420000057220459" />
    <atom id="a3" elementType="P"
          x2="-3.176320887708707" y2="1.0863209353924232" />
    <atom id="a4" elementType="N"
          x2="-4.663846660193872" y2="1.4849022648503056" />
    <atom id="a5" elementType="S"
          x2="-2.9700000095367427" y2="4.523679179048495" />
    <atom id="a6" elementType="N"
          x2="-5.073679131364779" y2="3.9600000572204594" />
    <atom id="a7" elementType="C"
          x2="-6.613679131364779" y2="3.9600000572204594" />
    <atom id="a8" elementType="C"
          x2="-4.6750978019068965" y2="5.447525829705625" />
    <atom id="a9" elementType="C"
          x2="-6.203846660193872" y2="1.4849022648503054" />
    <atom id="a10" elementType="C"
          x2="-7.537525782021907" y2="0.7149022648503048" />
    <atom id="a11" elementType="C"
          x2="-0.9187951152235423" y2="2.818581386678341" />
    <atom id="a12" elementType="C"
          x2="0.5687306572616229" y2="2.420000057220459" />
    <atom id="a13" elementType="S"
          x2="-4.26526533073599" y2="-0.0026235076348601893" />
    <atom id="a14" elementType="N"
          x2="-2.087376444681424" y2="-0.0026235076348599673" />
    <atom id="a15" elementType="C"
          x2="-2.087376444681424" y2="-1.54262350763486" />
    <atom id="a16" elementType="C"
          x2="-0.547376444681424" y2="-0.0026235076348599673" />
  </atomArray>
  <bondArray>
    <bond atomRefs2="a1 a2" order="1" />
    <bond atomRefs2="a2 a3" order="1" />
    <bond atomRefs2="a3 a4" order="1" />
    <bond atomRefs2="a4 a1" order="1" />
    <bond atomRefs2="a1 a5" order="2" />
    <bond atomRefs2="a1 a6" order="1" />
    <bond atomRefs2="a6 a7" order="1" />
    <bond atomRefs2="a6 a8" order="1" />
    <bond atomRefs2="a4 a9" order="1" />
    <bond atomRefs2="a9 a10" order="1" />
    <bond atomRefs2="a2 a11" order="1" />
    <bond atomRefs2="a11 a12" order="1" />
    <bond atomRefs2="a3 a13" order="2" />
    <bond atomRefs2="a3 a14" order="1" />
    <bond atomRefs2="a14 a15" order="1" />
    <bond atomRefs2="a14 a16" order="1" />
  </bondArray>
</molecule>
</cml>
